# Supplementary material for: TSPO ligands stimulate ZnPPIX transport and ROS accumulation leading to the inhibition of P. falciparum growth in human blood
Source: Sci Rep. 2016 Sep 19;6:33516. doi: 10.1038/srep33516 (PMC5027585; doi:10.1038/srep33516)
Supplement: Supplementary dataset [file srep33516-s2.csv]

Protein ID	Protein Accession	Peptide	isUnique	-10lgP	ppm	m/z	z	RT	Scan	#Spectra	Start	End	hasPTM
1949	sp|Q00013-2|EM55_HUMAN	R.VASMAQSAPSEAPSC(+57.02)SPFGK.K	Y	41.79	-7.3	1004.9514	2	18.486	1695	2	198	217	Y
1949	sp|Q00013-2|EM55_HUMAN	K.TLVLIGASGVGR.S	Y	40.67	-7.4	571.8440	2	21.345	2027	2	254	265	N
1949	sp|Q00013-2|EM55_HUMAN	R.VASM(+15.99)AQSAPSEAPSC(+57.02)SPFGK.K	Y	39.57	-7.2	1012.9489	2	17.053	1524	2	198	217	Y
1949	sp|Q00013-2|EM55_HUMAN	K.FATGDIIQIINK.D	Y	38.01	-6.8	666.8752	2	23.891	2326	2	156	167	N
1949	sp|Q00013-2|EM55_HUMAN	K.VTEEPMGITLK.L	Y	37.29	-7.6	609.3213	2	20.145	1885	2	47	57	N
1949	sp|Q00013-2|EM55_HUMAN	K.VTEEPM(+15.99)GITLK.L	Y	36.78	-5.8	617.3198	2	17.568	1594	2	47	57	Y
1949	sp|Q00013-2|EM55_HUMAN	K.IAILDIEPQTLK.I	Y	36.37	-7.0	677.3983	2	23.701	2301	2	345	356	N
1949	sp|Q00013-2|EM55_HUMAN	K.NALLSQNPEK.F	Y	35.53	-7.0	557.2946	2	14.884	1269	2	270	279	N
1949	sp|Q00013-2|EM55_HUMAN	R.TAELSPFIVFIAPTDQGTQTEALQQLQK.D	Y	35.32	-1.7	1025.5380	3	27.280	2701	2	360	387	N
1949	sp|Q00013-2|EM55_HUMAN	K.HSSIFDQLDVVSYEEVVR.L	Y	34.77	-6.4	708.0154	3	26.614	2627	2	229	246	N
1949	sp|Q00013-2|EM55_HUMAN	R.LPALQMFMR.A	Y	34.76	-6.4	553.7925	2	25.121	2476	4	126	134	N
1949	sp|Q00013-2|EM55_HUMAN	K.FETVHQIHK.Q	Y	32.90	-7.8	569.7993	2	12.838	1051	6	333	341	N
1949	sp|Q00013-2|EM55_HUMAN	R.AQFDYDPKK.D	Y	31.07	-6.0	556.2712	2	14.055	1183	2	135	143	N
1949	sp|Q00013-2|EM55_HUMAN	K.FATGDIIQIINKDDSNWWQGR.V	Y	29.75	-6.4	826.4064	3	28.108	2775	2	156	176	N
1949	sp|Q00013-2|EM55_HUMAN	R.KTLVLIGASGVGR.S	Y	29.55	-7.7	424.2629	3	20.820	1970	4	253	265	N
1949	sp|Q00013-2|EM55_HUMAN	R.AQFDYDPK.K	Y	29.04	-8.3	492.2230	2	16.416	1446	2	135	142	N
1949	sp|Q00013-2|EM55_HUMAN	K.VIPNQQSR.L	Y	28.07	-8.0	471.2580	2	10.651	826	2	118	125	N
1949	sp|Q00013-2|EM55_HUMAN	K.KDNLIPC(+57.02)K.E	Y	27.75	-8.3	494.2641	2	12.868	1055	3	143	150	Y
1949	sp|Q00013-2|EM55_HUMAN	K.ESAGLIPSPELQEWR.V	Y	27.69	-12.0	856.4258	2	23.581	2285	2	183	197	N
1949	sp|Q00013-2|EM55_HUMAN	R.LPALQM(+15.99)FM(+15.99)R.A	Y	26.50	-5.6	569.7878	2	20.500	1930	2	126	134	Y
1949	sp|Q00013-2|EM55_HUMAN	K.DDSNWWQGR.V	Y	25.86	-9.5	582.2413	2	21.244	2016	1	168	176	N
1949	sp|Q00013-2|EM55_HUMAN	K.DNLIPC(+57.02)K.E	Y	22.66	-7.5	430.2175	2	16.204	1424	2	144	150	Y
1949	sp|Q00013-2|EM55_HUMAN	R.VASMAQSAPSEAPSC(+57.02)SPFGKK.K	Y	20.84	-8.4	713.0005	3	17.981	1643	1	198	218	Y
1949	sp|Q00013-2|EM55_HUMAN	K.FVYPVPYTTRPPR.K	Y	8.41	-8.0	531.6200	3	22.897	2214	2	280	292	N
1951	sp|Q00013|EM55_HUMAN	R.VASMAQSAPSEAPSC(+57.02)SPFGK.K	Y	41.79	-7.3	1004.9514	2	18.486	1695	2	228	247	Y
1951	sp|Q00013|EM55_HUMAN	K.TLVLIGASGVGR.S	Y	40.67	-7.4	571.8440	2	21.345	2027	2	284	295	N
1951	sp|Q00013|EM55_HUMAN	R.VASM(+15.99)AQSAPSEAPSC(+57.02)SPFGK.K	Y	39.57	-7.2	1012.9489	2	17.053	1524	2	228	247	Y
1951	sp|Q00013|EM55_HUMAN	K.FATGDIIQIINK.D	Y	38.01	-6.8	666.8752	2	23.891	2326	2	186	197	N
1951	sp|Q00013|EM55_HUMAN	K.VTEEPMGITLK.L	Y	37.29	-7.6	609.3213	2	20.145	1885	2	77	87	N
1951	sp|Q00013|EM55_HUMAN	K.VTEEPM(+15.99)GITLK.L	Y	36.78	-5.8	617.3198	2	17.568	1594	2	77	87	Y
1951	sp|Q00013|EM55_HUMAN	K.IAILDIEPQTLK.I	Y	36.37	-7.0	677.3983	2	23.701	2301	2	375	386	N
1951	sp|Q00013|EM55_HUMAN	K.NALLSQNPEK.F	Y	35.53	-7.0	557.2946	2	14.884	1269	2	300	309	N
1951	sp|Q00013|EM55_HUMAN	R.TAELSPFIVFIAPTDQGTQTEALQQLQK.D	Y	35.32	-1.7	1025.5380	3	27.280	2701	2	390	417	N
1951	sp|Q00013|EM55_HUMAN	K.HSSIFDQLDVVSYEEVVR.L	Y	34.77	-6.4	708.0154	3	26.614	2627	2	259	276	N
1951	sp|Q00013|EM55_HUMAN	R.LPALQMFMR.A	Y	34.76	-6.4	553.7925	2	25.121	2476	4	156	164	N
1951	sp|Q00013|EM55_HUMAN	K.FETVHQIHK.Q	Y	32.90	-7.8	569.7993	2	12.838	1051	6	363	371	N
1951	sp|Q00013|EM55_HUMAN	R.AQFDYDPKK.D	Y	31.07	-6.0	556.2712	2	14.055	1183	2	165	173	N
1951	sp|Q00013|EM55_HUMAN	K.FATGDIIQIINKDDSNWWQGR.V	Y	29.75	-6.4	826.4064	3	28.108	2775	2	186	206	N
1951	sp|Q00013|EM55_HUMAN	R.KTLVLIGASGVGR.S	Y	29.55	-7.7	424.2629	3	20.820	1970	4	283	295	N
1951	sp|Q00013|EM55_HUMAN	R.AQFDYDPK.K	Y	29.04	-8.3	492.2230	2	16.416	1446	2	165	172	N
1951	sp|Q00013|EM55_HUMAN	K.VIPNQQSR.L	Y	28.07	-8.0	471.2580	2	10.651	826	2	148	155	N
1951	sp|Q00013|EM55_HUMAN	K.KDNLIPC(+57.02)K.E	Y	27.75	-8.3	494.2641	2	12.868	1055	3	173	180	Y
1951	sp|Q00013|EM55_HUMAN	K.ESAGLIPSPELQEWR.V	Y	27.69	-12.0	856.4258	2	23.581	2285	2	213	227	N
1951	sp|Q00013|EM55_HUMAN	R.LPALQM(+15.99)FM(+15.99)R.A	Y	26.50	-5.6	569.7878	2	20.500	1930	2	156	164	Y
1951	sp|Q00013|EM55_HUMAN	K.DDSNWWQGR.V	Y	25.86	-9.5	582.2413	2	21.244	2016	1	198	206	N
1951	sp|Q00013|EM55_HUMAN	K.DNLIPC(+57.02)K.E	Y	22.66	-7.5	430.2175	2	16.204	1424	2	174	180	Y
1951	sp|Q00013|EM55_HUMAN	R.VASMAQSAPSEAPSC(+57.02)SPFGKK.K	Y	20.84	-8.4	713.0005	3	17.981	1643	1	228	248	Y
1951	sp|Q00013|EM55_HUMAN	K.FVYPVPYTTRPPR.K	Y	8.41	-8.0	531.6200	3	22.897	2214	2	310	322	N
1952	tr|Q53F93|Q53F93_HUMAN	R.VASMAQSAPSEAPSC(+57.02)SPFGK.K	Y	41.79	-7.3	1004.9514	2	18.486	1695	2	228	247	Y
1952	tr|Q53F93|Q53F93_HUMAN	K.TLVLIGASGVGR.S	Y	40.67	-7.4	571.8440	2	21.345	2027	2	284	295	N
1952	tr|Q53F93|Q53F93_HUMAN	R.VASM(+15.99)AQSAPSEAPSC(+57.02)SPFGK.K	Y	39.57	-7.2	1012.9489	2	17.053	1524	2	228	247	Y
1952	tr|Q53F93|Q53F93_HUMAN	K.FATGDIIQIINK.D	Y	38.01	-6.8	666.8752	2	23.891	2326	2	186	197	N
1952	tr|Q53F93|Q53F93_HUMAN	K.VTEEPMGITLK.L	Y	37.29	-7.6	609.3213	2	20.145	1885	2	77	87	N
1952	tr|Q53F93|Q53F93_HUMAN	K.VTEEPM(+15.99)GITLK.L	Y	36.78	-5.8	617.3198	2	17.568	1594	2	77	87	Y
1952	tr|Q53F93|Q53F93_HUMAN	K.IAILDIEPQTLK.I	Y	36.37	-7.0	677.3983	2	23.701	2301	2	375	386	N
1952	tr|Q53F93|Q53F93_HUMAN	K.NALLSQNPEK.F	Y	35.53	-7.0	557.2946	2	14.884	1269	2	300	309	N
1952	tr|Q53F93|Q53F93_HUMAN	R.TAELSPFIVFIAPTDQGTQTEALQQLQK.D	Y	35.32	-1.7	1025.5380	3	27.280	2701	2	390	417	N
1952	tr|Q53F93|Q53F93_HUMAN	K.HSSIFDQLDVVSYEEVVR.L	Y	34.77	-6.4	708.0154	3	26.614	2627	2	259	276	N
1952	tr|Q53F93|Q53F93_HUMAN	R.LPALQMFMR.A	Y	34.76	-6.4	553.7925	2	25.121	2476	4	156	164	N
1952	tr|Q53F93|Q53F93_HUMAN	K.FETVHQIHK.Q	Y	32.90	-7.8	569.7993	2	12.838	1051	6	363	371	N
1952	tr|Q53F93|Q53F93_HUMAN	R.AQFDYDPKK.D	Y	31.07	-6.0	556.2712	2	14.055	1183	2	165	173	N
1952	tr|Q53F93|Q53F93_HUMAN	K.FATGDIIQIINKDDSNWWQGR.V	Y	29.75	-6.4	826.4064	3	28.108	2775	2	186	206	N
1952	tr|Q53F93|Q53F93_HUMAN	R.KTLVLIGASGVGR.S	Y	29.55	-7.7	424.2629	3	20.820	1970	4	283	295	N
1952	tr|Q53F93|Q53F93_HUMAN	R.AQFDYDPK.K	Y	29.04	-8.3	492.2230	2	16.416	1446	2	165	172	N
1952	tr|Q53F93|Q53F93_HUMAN	K.VIPNQQSR.L	Y	28.07	-8.0	471.2580	2	10.651	826	2	148	155	N
1952	tr|Q53F93|Q53F93_HUMAN	K.KDNLIPC(+57.02)K.E	Y	27.75	-8.3	494.2641	2	12.868	1055	3	173	180	Y
1952	tr|Q53F93|Q53F93_HUMAN	K.ESAGLIPSPELQEWR.V	Y	27.69	-12.0	856.4258	2	23.581	2285	2	213	227	N
1952	tr|Q53F93|Q53F93_HUMAN	R.LPALQM(+15.99)FM(+15.99)R.A	Y	26.50	-5.6	569.7878	2	20.500	1930	2	156	164	Y
1952	tr|Q53F93|Q53F93_HUMAN	K.DDSNWWQGR.V	Y	25.86	-9.5	582.2413	2	21.244	2016	1	198	206	N
1952	tr|Q53F93|Q53F93_HUMAN	K.DNLIPC(+57.02)K.E	Y	22.66	-7.5	430.2175	2	16.204	1424	2	174	180	Y
1952	tr|Q53F93|Q53F93_HUMAN	R.VASMAQSAPSEAPSC(+57.02)SPFGKK.K	Y	20.84	-8.4	713.0005	3	17.981	1643	1	228	248	Y
1952	tr|Q53F93|Q53F93_HUMAN	K.FVYPVPYTTRPPR.K	Y	8.41	-8.0	531.6200	3	22.897	2214	2	310	322	N
216	sp|P13645|K1C10_HUMAN	R.SGGGGGGGGC(+57.02)GGGGGVSSLR.I	Y	46.03	-4.6	775.3387	2	13.179	1089	2	16	35	Y
216	sp|P13645|K1C10_HUMAN	K.GSLGGGFSSGGFSGGSFSR.G	Y	43.59	-8.1	854.3828	2	21.374	2032	1	41	59	N
216	sp|P13645|K1C10_HUMAN	R.SLLEGEGSSGGGGR.G	Y	41.14	-7.4	631.7975	2	15.195	1303	1	451	464	N
216	sp|P13645|K1C10_HUMAN	R.ALEESNYELEGK.I	Y	40.50	-6.2	691.3234	2	17.279	1553	2	166	177	N
216	sp|P13645|K1C10_HUMAN	K.QSLEASLAETEGR.Y	Y	40.27	-7.5	695.8388	2	19.790	1840	2	387	399	N
216	sp|P13645|K1C10_HUMAN	R.SQYEQLAEQNR.K	Y	39.46	-6.8	683.3187	2	15.604	1349	2	323	333	N
216	sp|P13645|K1C10_HUMAN	K.VTMQNLNDR.L	Y	35.80	-5.8	545.7659	2	15.018	1285	2	148	156	N
216	sp|P13645|K1C10_HUMAN	K.YENEVALR.Q	Y	31.50	-7.4	497.2499	2	15.914	1386	2	238	245	N
216	sp|P13645|K1C10_HUMAN	R.LKYENEVALR.Q	Y	29.36	-4.2	617.8405	2	18.364	1681	1	236	245	N
216	sp|P13645|K1C10_HUMAN	R.LENEIQTYR.S	Y	29.00	-8.0	583.2914	2	16.531	1458	2	442	450	N
216	sp|P13645|K1C10_HUMAN	K.DAEAWFNEK.S	Y	27.18	-8.1	555.2440	2	21.109	2003	1	335	343	N
216	sp|P13645|K1C10_HUMAN	K.NHEEEMKDLR.N	Y	26.56	-8.5	434.1995	3	11.991	963	2	286	295	N
216	sp|P13645|K1C10_HUMAN	R.LAADDFR.L	Y	24.11	-6.3	404.2008	2	16.657	1475	2	229	235	N
216	sp|P13645|K1C10_HUMAN	K.SEITELRR.N	Y	21.67	-8.1	502.2761	2	13.709	1148	2	363	370	N
216	sp|P13645|K1C10_HUMAN	K.SEITELR.R	Y	16.75	-9.5	424.2256	2	16.093	1410	2	363	369	N
357	sp|P02730|B3AT_HUMAN	K.IPPDSEATLVLVGR.A	Y	41.69	-8.2	733.9082	2	22.329	2148	2	220	233	N
357	sp|P02730|B3AT_HUMAN	K.ASTPGAAAQIQEVK.E	Y	40.78	-7.7	685.8621	2	15.636	1353	2	744	757	N
357	sp|P02730|B3AT_HUMAN	R.ADFLEQPVLGFVR.L	Y	39.88	-5.8	745.8994	2	25.977	2560	2	234	246	N
357	sp|P02730|B3AT_HUMAN	R.NVELQC(+57.02)LDADDAK.A	Y	38.92	-7.4	745.8376	2	18.916	1741	2	880	892	Y
357	sp|P02730|B3AT_HUMAN	R.SVTHANALTVMGK.A	Y	38.45	-7.3	664.8483	2	17.920	1637	2	731	743	N
357	sp|P02730|B3AT_HUMAN	R.IDAYMAQSR.G	Y	38.14	-8.6	527.7484	2	15.469	1334	2	296	304	N
357	sp|P02730|B3AT_HUMAN	R.YQSSPAKPDSSFYK.G	Y	37.94	-7.6	802.8771	2	16.042	1403	2	347	360	N
357	sp|P02730|B3AT_HUMAN	R.AAATLMSER.V	Y	35.62	-7.1	475.2388	2	14.748	1255	2	284	292	N
357	sp|P02730|B3AT_HUMAN	K.NSSYFPGK.L	Y	32.95	-10.2	450.2119	2	15.786	1370	2	593	600	N
357	sp|P02730|B3AT_HUMAN	R.VLLPLIFR.N	Y	24.76	-7.7	485.8222	2	27.260	2698	2	872	879	N
357	sp|P02730|B3AT_HUMAN	K.LSVPDGFK.V	Y	23.15	-7.1	431.7340	2	19.643	1826	2	632	639	N
357	sp|P02730|B3AT_HUMAN	R.LQEAAELEAVELPVPIR.F	Y	22.76	-6.6	626.3466	3	24.936	2456	1	247	263	N
357	sp|P02730|B3AT_HUMAN	K.YHPDVPYVK.R	Y	17.87	-6.1	559.2840	2	18.566	1705	2	818	826	N
357	sp|P02730|B3AT_HUMAN	K.IFQDHPLQK.T	Y	15.65	-10.3	563.3004	2	14.725	1252	1	543	551	N
358	tr|G4V2I9|G4V2I9_HUMAN	K.IPPDSEATLVLVGR.A	Y	41.69	-8.2	733.9082	2	22.329	2148	2	220	233	N
358	tr|G4V2I9|G4V2I9_HUMAN	K.ASTPGAAAQIQEVK.E	Y	40.78	-7.7	685.8621	2	15.636	1353	2	744	757	N
358	tr|G4V2I9|G4V2I9_HUMAN	R.ADFLEQPVLGFVR.L	Y	39.88	-5.8	745.8994	2	25.977	2560	2	234	246	N
358	tr|G4V2I9|G4V2I9_HUMAN	R.NVELQC(+57.02)LDADDAK.A	Y	38.92	-7.4	745.8376	2	18.916	1741	2	880	892	Y
358	tr|G4V2I9|G4V2I9_HUMAN	R.SVTHANALTVMGK.A	Y	38.45	-7.3	664.8483	2	17.920	1637	2	731	743	N
358	tr|G4V2I9|G4V2I9_HUMAN	R.IDAYMAQSR.G	Y	38.14	-8.6	527.7484	2	15.469	1334	2	296	304	N
358	tr|G4V2I9|G4V2I9_HUMAN	R.YQSSPAKPDSSFYK.G	Y	37.94	-7.6	802.8771	2	16.042	1403	2	347	360	N
358	tr|G4V2I9|G4V2I9_HUMAN	R.AAATLMSER.V	Y	35.62	-7.1	475.2388	2	14.748	1255	2	284	292	N
358	tr|G4V2I9|G4V2I9_HUMAN	K.NSSYFPGK.L	Y	32.95	-10.2	450.2119	2	15.786	1370	2	593	600	N
358	tr|G4V2I9|G4V2I9_HUMAN	R.VLLPLIFR.N	Y	24.76	-7.7	485.8222	2	27.260	2698	2	872	879	N
358	tr|G4V2I9|G4V2I9_HUMAN	K.LSVPDGFK.V	Y	23.15	-7.1	431.7340	2	19.643	1826	2	632	639	N
358	tr|G4V2I9|G4V2I9_HUMAN	R.LQEAAELEAVELPVPIR.F	Y	22.76	-6.6	626.3466	3	24.936	2456	1	247	263	N
358	tr|G4V2I9|G4V2I9_HUMAN	K.YHPDVPYVK.R	Y	17.87	-6.1	559.2840	2	18.566	1705	2	818	826	N
358	tr|G4V2I9|G4V2I9_HUMAN	K.IFQDHPLQK.T	Y	15.65	-10.3	563.3004	2	14.725	1252	1	543	551	N
359	tr|G4V2I8|G4V2I8_HUMAN	K.IPPDSEATLVLVGR.A	Y	41.69	-8.2	733.9082	2	22.329	2148	2	220	233	N
359	tr|G4V2I8|G4V2I8_HUMAN	K.ASTPGAAAQIQEVK.E	Y	40.78	-7.7	685.8621	2	15.636	1353	2	744	757	N
359	tr|G4V2I8|G4V2I8_HUMAN	R.ADFLEQPVLGFVR.L	Y	39.88	-5.8	745.8994	2	25.977	2560	2	234	246	N
359	tr|G4V2I8|G4V2I8_HUMAN	R.NVELQC(+57.02)LDADDAK.A	Y	38.92	-7.4	745.8376	2	18.916	1741	2	880	892	Y
359	tr|G4V2I8|G4V2I8_HUMAN	R.SVTHANALTVMGK.A	Y	38.45	-7.3	664.8483	2	17.920	1637	2	731	743	N
359	tr|G4V2I8|G4V2I8_HUMAN	R.IDAYMAQSR.G	Y	38.14	-8.6	527.7484	2	15.469	1334	2	296	304	N
359	tr|G4V2I8|G4V2I8_HUMAN	R.YQSSPAKPDSSFYK.G	Y	37.94	-7.6	802.8771	2	16.042	1403	2	347	360	N
359	tr|G4V2I8|G4V2I8_HUMAN	R.AAATLMSER.V	Y	35.62	-7.1	475.2388	2	14.748	1255	2	284	292	N
359	tr|G4V2I8|G4V2I8_HUMAN	K.NSSYFPGK.L	Y	32.95	-10.2	450.2119	2	15.786	1370	2	593	600	N
359	tr|G4V2I8|G4V2I8_HUMAN	R.VLLPLIFR.N	Y	24.76	-7.7	485.8222	2	27.260	2698	2	872	879	N
359	tr|G4V2I8|G4V2I8_HUMAN	K.LSVPDGFK.V	Y	23.15	-7.1	431.7340	2	19.643	1826	2	632	639	N
359	tr|G4V2I8|G4V2I8_HUMAN	R.LQEAAELEAVELPVPIR.F	Y	22.76	-6.6	626.3466	3	24.936	2456	1	247	263	N
359	tr|G4V2I8|G4V2I8_HUMAN	K.YHPDVPYVK.R	Y	17.87	-6.1	559.2840	2	18.566	1705	2	818	826	N
359	tr|G4V2I8|G4V2I8_HUMAN	K.IFQDHPLQK.T	Y	15.65	-10.3	563.3004	2	14.725	1252	1	543	551	N
360	tr|E2RVJ0|E2RVJ0_HUMAN	K.IPPDSEATLVLVGR.A	Y	41.69	-8.2	733.9082	2	22.329	2148	2	220	233	N
360	tr|E2RVJ0|E2RVJ0_HUMAN	K.ASTPGAAAQIQEVK.E	Y	40.78	-7.7	685.8621	2	15.636	1353	2	744	757	N
360	tr|E2RVJ0|E2RVJ0_HUMAN	R.ADFLEQPVLGFVR.L	Y	39.88	-5.8	745.8994	2	25.977	2560	2	234	246	N
360	tr|E2RVJ0|E2RVJ0_HUMAN	R.NVELQC(+57.02)LDADDAK.A	Y	38.92	-7.4	745.8376	2	18.916	1741	2	881	893	Y
360	tr|E2RVJ0|E2RVJ0_HUMAN	R.SVTHANALTVMGK.A	Y	38.45	-7.3	664.8483	2	17.920	1637	2	731	743	N
360	tr|E2RVJ0|E2RVJ0_HUMAN	R.IDAYMAQSR.G	Y	38.14	-8.6	527.7484	2	15.469	1334	2	296	304	N
360	tr|E2RVJ0|E2RVJ0_HUMAN	R.YQSSPAKPDSSFYK.G	Y	37.94	-7.6	802.8771	2	16.042	1403	2	347	360	N
360	tr|E2RVJ0|E2RVJ0_HUMAN	R.AAATLMSER.V	Y	35.62	-7.1	475.2388	2	14.748	1255	2	284	292	N
360	tr|E2RVJ0|E2RVJ0_HUMAN	K.NSSYFPGK.L	Y	32.95	-10.2	450.2119	2	15.786	1370	2	593	600	N
360	tr|E2RVJ0|E2RVJ0_HUMAN	R.VLLPLIFR.N	Y	24.76	-7.7	485.8222	2	27.260	2698	2	873	880	N
360	tr|E2RVJ0|E2RVJ0_HUMAN	K.LSVPDGFK.V	Y	23.15	-7.1	431.7340	2	19.643	1826	2	632	639	N
360	tr|E2RVJ0|E2RVJ0_HUMAN	R.LQEAAELEAVELPVPIR.F	Y	22.76	-6.6	626.3466	3	24.936	2456	1	247	263	N
360	tr|E2RVJ0|E2RVJ0_HUMAN	K.YHPDVPYVK.R	Y	17.87	-6.1	559.2840	2	18.566	1705	2	819	827	N
360	tr|E2RVJ0|E2RVJ0_HUMAN	K.IFQDHPLQK.T	Y	15.65	-10.3	563.3004	2	14.725	1252	1	543	551	N
1040	tr|Q6GMX6|Q6GMX6_HUMAN	K.LSSVTAADTAVYYC(+57.02)AR.G	N	44.52	-5.7	874.4146	2	20.059	1872	2	101	116	Y
1040	tr|Q6GMX6|Q6GMX6_HUMAN	K.TTPPVLDSDGSFFLYSK.L	N	40.50	-8.7	937.4564	2	24.466	2394	2	411	427	N
1040	tr|Q6GMX6|Q6GMX6_HUMAN	K.STSGGTAALGC(+57.02)LVK.D	N	40.26	-7.8	661.3375	2	19.260	1780	2	152	165	Y
1040	tr|Q6GMX6|Q6GMX6_HUMAN	K.GPSVFPLAPSSK.S	N	35.71	-7.0	593.8228	2	20.762	1963	4	140	151	N
1040	tr|Q6GMX6|Q6GMX6_HUMAN	K.FNWYVDGVEVHNAK.T	N	35.70	-8.1	559.9343	3	23.864	2323	4	293	306	N
1040	tr|Q6GMX6|Q6GMX6_HUMAN	K.NQVSLTC(+57.02)LVK.G	N	33.43	-8.7	581.3134	2	20.583	1940	2	379	388	Y
1040	tr|Q6GMX6|Q6GMX6_HUMAN	R.TPEVTC(+57.02)VVVDVSHEDPEVK.F	N	32.28	-7.6	713.6752	3	25.180	2484	6	274	292	Y
1040	tr|Q6GMX6|Q6GMX6_HUMAN	K.DTLM(+15.99)ISR.T	N	28.41	-8.2	426.2147	2	15.815	1374	2	267	273	Y
1040	tr|Q6GMX6|Q6GMX6_HUMAN	K.DTLMISR.T	N	28.15	-6.4	418.2180	2	17.512	1585	4	267	273	N
1040	tr|Q6GMX6|Q6GMX6_HUMAN	R.EPQVYTLPPSR.D	N	28.05	-6.8	643.8362	2	17.926	1638	4	363	373	N
1040	tr|Q6GMX6|Q6GMX6_HUMAN	K.ALPAPIEK.T	N	21.70	-8.7	419.7516	2	15.757	1366	2	345	352	N
1040	tr|Q6GMX6|Q6GMX6_HUMAN	R.EPQVYTLPPSRDELTK.N	N	18.94	-6.3	624.9909	3	20.539	1934	4	363	378	N
1025	tr|Q6MZV7|Q6MZV7_HUMAN	K.TTPPVLDSDGSFFLYSK.L	N	40.50	-8.7	937.4564	2	24.466	2394	2	419	435	N
1025	tr|Q6MZV7|Q6MZV7_HUMAN	K.STSGGTAALGC(+57.02)LVK.D	N	40.26	-7.8	661.3375	2	19.260	1780	2	160	173	Y
1025	tr|Q6MZV7|Q6MZV7_HUMAN	R.AEDTAVYYC(+57.02)AR.Q	N	39.21	-6.9	659.7856	2	16.599	1467	2	107	117	Y
1025	tr|Q6MZV7|Q6MZV7_HUMAN	K.GPSVFPLAPSSK.S	N	35.71	-7.0	593.8228	2	20.762	1963	4	148	159	N
1025	tr|Q6MZV7|Q6MZV7_HUMAN	K.FNWYVDGVEVHNAK.T	N	35.70	-8.1	559.9343	3	23.864	2323	4	301	314	N
1025	tr|Q6MZV7|Q6MZV7_HUMAN	K.NQVSLTC(+57.02)LVK.G	N	33.43	-8.7	581.3134	2	20.583	1940	2	387	396	Y
1025	tr|Q6MZV7|Q6MZV7_HUMAN	R.TPEVTC(+57.02)VVVDVSHEDPEVK.F	N	32.28	-7.6	713.6752	3	25.180	2484	6	282	300	Y
1025	tr|Q6MZV7|Q6MZV7_HUMAN	R.EPQVYTLPPSREEMTK.N	N	30.43	-8.4	952.9667	2	19.848	1847	2	371	386	N
1025	tr|Q6MZV7|Q6MZV7_HUMAN	K.DTLM(+15.99)ISR.T	N	28.41	-8.2	426.2147	2	15.815	1374	2	275	281	Y
1025	tr|Q6MZV7|Q6MZV7_HUMAN	K.DTLMISR.T	N	28.15	-6.4	418.2180	2	17.512	1585	4	275	281	N
1025	tr|Q6MZV7|Q6MZV7_HUMAN	R.EPQVYTLPPSR.E	N	28.05	-6.8	643.8362	2	17.926	1638	4	371	381	N
1025	tr|Q6MZV7|Q6MZV7_HUMAN	K.ALPAPIEK.T	N	21.70	-8.7	419.7516	2	15.757	1366	2	353	360	N
1023	tr|Q6N096|Q6N096_HUMAN	K.TTPPVLDSDGSFFLYSK.L	N	40.50	-8.7	937.4564	2	24.466	2394	2	412	428	N
1023	tr|Q6N096|Q6N096_HUMAN	K.STSGGTAALGC(+57.02)LVK.D	N	40.26	-7.8	661.3375	2	19.260	1780	2	153	166	Y
1023	tr|Q6N096|Q6N096_HUMAN	R.AEDTAVYYC(+57.02)AR.G	N	39.21	-6.9	659.7856	2	16.599	1467	2	107	117	Y
1023	tr|Q6N096|Q6N096_HUMAN	K.GPSVFPLAPSSK.S	N	35.71	-7.0	593.8228	2	20.762	1963	4	141	152	N
1023	tr|Q6N096|Q6N096_HUMAN	K.FNWYVDGVEVHNAK.T	N	35.70	-8.1	559.9343	3	23.864	2323	4	294	307	N
1023	tr|Q6N096|Q6N096_HUMAN	K.NQVSLTC(+57.02)LVK.G	N	33.43	-8.7	581.3134	2	20.583	1940	2	380	389	Y
1023	tr|Q6N096|Q6N096_HUMAN	R.TPEVTC(+57.02)VVVDVSHEDPEVK.F	N	32.28	-7.6	713.6752	3	25.180	2484	6	275	293	Y
1023	tr|Q6N096|Q6N096_HUMAN	K.DTLM(+15.99)ISR.T	N	28.41	-8.2	426.2147	2	15.815	1374	2	268	274	Y
1023	tr|Q6N096|Q6N096_HUMAN	K.DTLMISR.T	N	28.15	-6.4	418.2180	2	17.512	1585	4	268	274	N
1023	tr|Q6N096|Q6N096_HUMAN	R.EPQVYTLPPSR.D	N	28.05	-6.8	643.8362	2	17.926	1638	4	364	374	N
1023	tr|Q6N096|Q6N096_HUMAN	K.ALPAPIEK.T	N	21.70	-8.7	419.7516	2	15.757	1366	2	346	353	N
1023	tr|Q6N096|Q6N096_HUMAN	R.EPQVYTLPPSRDELTK.N	N	18.94	-6.3	624.9909	3	20.539	1934	4	364	379	N
1024	tr|V9HW68|V9HW68_HUMAN	K.TTPPVLDSDGSFFLYSK.L	N	40.50	-8.7	937.4564	2	24.466	2394	2	416	432	N
1024	tr|V9HW68|V9HW68_HUMAN	K.STSGGTAALGC(+57.02)LVK.D	N	40.26	-7.8	661.3375	2	19.260	1780	2	157	170	Y
1024	tr|V9HW68|V9HW68_HUMAN	R.AEDTAVYYC(+57.02)AR.D	N	39.21	-6.9	659.7856	2	16.599	1467	2	107	117	Y
1024	tr|V9HW68|V9HW68_HUMAN	K.GPSVFPLAPSSK.S	N	35.71	-7.0	593.8228	2	20.762	1963	4	145	156	N
1024	tr|V9HW68|V9HW68_HUMAN	K.FNWYVDGVEVHNAK.T	N	35.70	-8.1	559.9343	3	23.864	2323	4	298	311	N
1024	tr|V9HW68|V9HW68_HUMAN	K.NQVSLTC(+57.02)LVK.G	N	33.43	-8.7	581.3134	2	20.583	1940	2	384	393	Y
1024	tr|V9HW68|V9HW68_HUMAN	R.TPEVTC(+57.02)VVVDVSHEDPEVK.F	N	32.28	-7.6	713.6752	3	25.180	2484	6	279	297	Y
1024	tr|V9HW68|V9HW68_HUMAN	K.DTLM(+15.99)ISR.T	N	28.41	-8.2	426.2147	2	15.815	1374	2	272	278	Y
1024	tr|V9HW68|V9HW68_HUMAN	K.DTLMISR.T	N	28.15	-6.4	418.2180	2	17.512	1585	4	272	278	N
1024	tr|V9HW68|V9HW68_HUMAN	R.EPQVYTLPPSR.D	N	28.05	-6.8	643.8362	2	17.926	1638	4	368	378	N
1024	tr|V9HW68|V9HW68_HUMAN	K.ALPAPIEK.T	N	21.70	-8.7	419.7516	2	15.757	1366	2	350	357	N
1024	tr|V9HW68|V9HW68_HUMAN	R.EPQVYTLPPSRDELTK.N	N	18.94	-6.3	624.9909	3	20.539	1934	4	368	383	N
3884	sp|P00352|AL1A1_HUMAN	K.GYFVQPTVFSNVTDEMR.I	Y	42.98	-5.6	995.4668	2	24.887	2450	2	379	395	N
3884	sp|P00352|AL1A1_HUMAN	R.ANNTFYGLSAGVFTK.D	Y	39.76	-9.9	795.3937	2	23.949	2335	1	421	435	N
3884	sp|P00352|AL1A1_HUMAN	K.IFINNEWHDSVSGK.K	Y	34.04	-7.0	823.3962	2	20.934	1986	2	23	36	N
3884	sp|P00352|AL1A1_HUMAN	K.LEC(+57.02)GGGPWGNK.G	Y	33.56	-7.2	587.7649	2	16.606	1468	2	368	378	Y
3884	sp|P00352|AL1A1_HUMAN	K.VAFTGSTEVGK.L	Y	33.39	-6.8	548.2839	2	15.936	1389	2	242	252	N
3884	sp|P00352|AL1A1_HUMAN	R.QAFQIGSPWR.T	Y	31.76	-7.9	595.3046	2	22.592	2178	2	69	78	N
3884	sp|P00352|AL1A1_HUMAN	R.TIPIDGNFFTYTR.H	Y	25.75	-7.1	772.8853	2	24.443	2391	2	144	156	N
3884	sp|P00352|AL1A1_HUMAN	R.IAKEEIFGPVQQIMK.F	Y	23.72	-8.6	577.6502	3	24.554	2406	1	396	410	N
3884	sp|P00352|AL1A1_HUMAN	K.SLDDVIKR.A	Y	23.51	-8.8	473.2676	2	17.239	1547	2	413	420	N
3884	sp|P00352|AL1A1_HUMAN	K.LADLIER.D	Y	21.61	-8.1	415.2391	2	18.421	1687	1	92	98	N
3884	sp|P00352|AL1A1_HUMAN	R.VTLELGGK.S	Y	20.87	-7.8	408.7417	2	17.771	1618	2	266	273	N
3884	sp|P00352|AL1A1_HUMAN	K.ILDLIESGKK.E	Y	20.47	-4.5	558.3346	2	20.231	1897	2	354	363	N
3885	tr|V9HW83|V9HW83_HUMAN	K.GYFVQPTVFSNVTDEMR.I	Y	42.98	-5.6	995.4668	2	24.887	2450	2	379	395	N
3885	tr|V9HW83|V9HW83_HUMAN	R.ANNTFYGLSAGVFTK.D	Y	39.76	-9.9	795.3937	2	23.949	2335	1	421	435	N
3885	tr|V9HW83|V9HW83_HUMAN	K.IFINNEWHDSVSGK.K	Y	34.04	-7.0	823.3962	2	20.934	1986	2	23	36	N
3885	tr|V9HW83|V9HW83_HUMAN	K.LEC(+57.02)GGGPWGNK.G	Y	33.56	-7.2	587.7649	2	16.606	1468	2	368	378	Y
3885	tr|V9HW83|V9HW83_HUMAN	K.VAFTGSTEVGK.L	Y	33.39	-6.8	548.2839	2	15.936	1389	2	242	252	N
3885	tr|V9HW83|V9HW83_HUMAN	R.QAFQIGSPWR.T	Y	31.76	-7.9	595.3046	2	22.592	2178	2	69	78	N
3885	tr|V9HW83|V9HW83_HUMAN	R.TIPIDGNFFTYTR.H	Y	25.75	-7.1	772.8853	2	24.443	2391	2	144	156	N
3885	tr|V9HW83|V9HW83_HUMAN	R.IAKEEIFGPVQQIMK.F	Y	23.72	-8.6	577.6502	3	24.554	2406	1	396	410	N
3885	tr|V9HW83|V9HW83_HUMAN	K.SLDDVIKR.A	Y	23.51	-8.8	473.2676	2	17.239	1547	2	413	420	N
3885	tr|V9HW83|V9HW83_HUMAN	K.LADLIER.D	Y	21.61	-8.1	415.2391	2	18.421	1687	1	92	98	N
3885	tr|V9HW83|V9HW83_HUMAN	R.VTLELGGK.S	Y	20.87	-7.8	408.7417	2	17.771	1618	2	266	273	N
3885	tr|V9HW83|V9HW83_HUMAN	K.ILDLIESGKK.E	Y	20.47	-4.5	558.3346	2	20.231	1897	2	354	363	N
3886	tr|V9HVX6|V9HVX6_HUMAN	K.GYFVQPTVFSNVTDEMR.I	Y	42.98	-5.6	995.4668	2	24.887	2450	2	379	395	N
3886	tr|V9HVX6|V9HVX6_HUMAN	R.ANNTFYGLSAGVFTK.D	Y	39.76	-9.9	795.3937	2	23.949	2335	1	421	435	N
3886	tr|V9HVX6|V9HVX6_HUMAN	K.IFINNEWHDSVSGK.K	Y	34.04	-7.0	823.3962	2	20.934	1986	2	23	36	N
3886	tr|V9HVX6|V9HVX6_HUMAN	K.LEC(+57.02)GGGPWGNK.G	Y	33.56	-7.2	587.7649	2	16.606	1468	2	368	378	Y
3886	tr|V9HVX6|V9HVX6_HUMAN	K.VAFTGSTEVGK.L	Y	33.39	-6.8	548.2839	2	15.936	1389	2	242	252	N
3886	tr|V9HVX6|V9HVX6_HUMAN	R.QAFQIGSPWR.T	Y	31.76	-7.9	595.3046	2	22.592	2178	2	69	78	N
3886	tr|V9HVX6|V9HVX6_HUMAN	R.TIPIDGNFFTYTR.H	Y	25.75	-7.1	772.8853	2	24.443	2391	2	144	156	N
3886	tr|V9HVX6|V9HVX6_HUMAN	R.IAKEEIFGPVQQIMK.F	Y	23.72	-8.6	577.6502	3	24.554	2406	1	396	410	N
3886	tr|V9HVX6|V9HVX6_HUMAN	K.SLDDVIKR.A	Y	23.51	-8.8	473.2676	2	17.239	1547	2	413	420	N
3886	tr|V9HVX6|V9HVX6_HUMAN	K.LADLIER.D	Y	21.61	-8.1	415.2391	2	18.421	1687	1	92	98	N
3886	tr|V9HVX6|V9HVX6_HUMAN	R.VTLELGGK.S	Y	20.87	-7.8	408.7417	2	17.771	1618	2	266	273	N
3886	tr|V9HVX6|V9HVX6_HUMAN	K.ILDLIESGKK.E	Y	20.47	-4.5	558.3346	2	20.231	1897	2	354	363	N
1049	tr|Q7Z351|Q7Z351_HUMAN	K.TTPPVLDSDGSFFLYSK.L	N	40.50	-8.7	937.4564	2	24.466	2394	2	428	444	N
1049	tr|Q7Z351|Q7Z351_HUMAN	K.STSGGTAALGC(+57.02)LVK.D	N	40.26	-7.8	661.3375	2	19.260	1780	2	169	182	Y
1049	tr|Q7Z351|Q7Z351_HUMAN	K.GPSVFPLAPSSK.S	N	35.71	-7.0	593.8228	2	20.762	1963	4	157	168	N
1049	tr|Q7Z351|Q7Z351_HUMAN	K.FNWYVDGVEVHNAK.T	N	35.70	-8.1	559.9343	3	23.864	2323	4	310	323	N
1049	tr|Q7Z351|Q7Z351_HUMAN	K.NQVSLTC(+57.02)LVK.G	N	33.43	-8.7	581.3134	2	20.583	1940	2	396	405	Y
1049	tr|Q7Z351|Q7Z351_HUMAN	R.GTTVIVSSASTK.G	Y	33.02	-8.1	575.8147	2	13.662	1142	2	145	156	N
1049	tr|Q7Z351|Q7Z351_HUMAN	R.TPEVTC(+57.02)VVVDVSHEDPEVK.F	N	32.28	-7.6	713.6752	3	25.180	2484	6	291	309	Y
1049	tr|Q7Z351|Q7Z351_HUMAN	K.DTLM(+15.99)ISR.T	N	28.41	-8.2	426.2147	2	15.815	1374	2	284	290	Y
1049	tr|Q7Z351|Q7Z351_HUMAN	K.DTLMISR.T	N	28.15	-6.4	418.2180	2	17.512	1585	4	284	290	N
1049	tr|Q7Z351|Q7Z351_HUMAN	R.EPQVYTLPPSR.D	N	28.05	-6.8	643.8362	2	17.926	1638	4	380	390	N
1049	tr|Q7Z351|Q7Z351_HUMAN	K.ALPAPIEK.T	N	21.70	-8.7	419.7516	2	15.757	1366	2	362	369	N
1049	tr|Q7Z351|Q7Z351_HUMAN	R.EPQVYTLPPSRDELTK.N	N	18.94	-6.3	624.9909	3	20.539	1934	4	380	395	N
1042	tr|A8K008|A8K008_HUMAN	K.TTPPVLDSDGSFFLYSK.L	N	40.50	-8.7	937.4564	2	24.466	2394	2	418	434	N
1042	tr|A8K008|A8K008_HUMAN	K.STSGGTAALGC(+57.02)LVK.D	N	40.26	-7.8	661.3375	2	19.260	1780	2	159	172	Y
1042	tr|A8K008|A8K008_HUMAN	K.GPSVFPLAPSSK.S	N	35.71	-7.0	593.8228	2	20.762	1963	4	147	158	N
1042	tr|A8K008|A8K008_HUMAN	K.FNWYVDGVEVHNAK.T	N	35.70	-8.1	559.9343	3	23.864	2323	4	300	313	N
1042	tr|A8K008|A8K008_HUMAN	K.NQVSLTC(+57.02)LVK.G	N	33.43	-8.7	581.3134	2	20.583	1940	2	386	395	Y
1042	tr|A8K008|A8K008_HUMAN	R.TPEVTC(+57.02)VVVDVSHEDPEVK.F	N	32.28	-7.6	713.6752	3	25.180	2484	6	281	299	Y
1042	tr|A8K008|A8K008_HUMAN	K.DTLM(+15.99)ISR.T	N	28.41	-8.2	426.2147	2	15.815	1374	2	274	280	Y
1042	tr|A8K008|A8K008_HUMAN	K.DTLMISR.T	N	28.15	-6.4	418.2180	2	17.512	1585	4	274	280	N
1042	tr|A8K008|A8K008_HUMAN	R.EPQVYTLPPSR.D	N	28.05	-6.8	643.8362	2	17.926	1638	4	370	380	N
1042	tr|A8K008|A8K008_HUMAN	K.GLEWVGR.I	Y	26.97	-7.4	408.7187	2	20.092	1877	2	63	69	N
1042	tr|A8K008|A8K008_HUMAN	K.ALPAPIEK.T	N	21.70	-8.7	419.7516	2	15.757	1366	2	352	359	N
1042	tr|A8K008|A8K008_HUMAN	R.EPQVYTLPPSRDELTK.N	N	18.94	-6.3	624.9909	3	20.539	1934	4	370	385	N
3130	sp|P78371|TCPB_HUMAN	R.LTSFIGAIAIGDLVK.S	Y	42.68	-8.8	759.4438	2	27.733	2742	2	26	40	N
3130	sp|P78371|TCPB_HUMAN	R.GATQQILDEAER.S	Y	35.31	-7.2	665.8287	2	18.985	1750	2	377	388	N
3130	sp|P78371|TCPB_HUMAN	K.EAVAMESYAK.A	Y	33.00	-7.8	549.7561	2	16.158	1418	2	432	441	N
3130	sp|P78371|TCPB_HUMAN	K.VAEIEHAEK.E	Y	30.36	-7.3	513.2630	2	10.600	820	1	264	272	N
3130	sp|P78371|TCPB_HUMAN	R.AAHSEGNTTAGLDMR.E	Y	28.76	-6.5	510.9004	3	13.635	1138	2	467	481	N
3130	sp|P78371|TCPB_HUMAN	K.HGINC(+57.02)FINR.Q	Y	27.94	-8.7	565.7748	2	18.872	1736	2	285	293	Y
3130	sp|P78371|TCPB_HUMAN	K.NIGVDNPAAK.V	Y	27.79	-8.4	499.7627	2	14.071	1185	2	73	82	N
3130	sp|P78371|TCPB_HUMAN	K.LAVEAVLR.L	Y	24.58	-8.8	435.7702	2	20.408	1919	2	182	189	N
3130	sp|P78371|TCPB_HUMAN	K.VLVDMSR.V	Y	24.24	-7.7	410.2201	2	16.876	1500	2	83	89	N
3130	sp|P78371|TCPB_HUMAN	K.AGADEERAETAR.L	Y	21.26	-7.5	638.2950	2	10.213	786	2	14	25	N
3130	sp|P78371|TCPB_HUMAN	R.EAESLIAK.K	Y	21.16	-6.3	430.7371	2	14.519	1233	1	112	119	N
3130	sp|P78371|TCPB_HUMAN	K.ILIANTGMDTDKIK.I	Y	21.06	-6.6	511.6133	3	19.989	1862	2	237	250	N
3130	sp|P78371|TCPB_HUMAN	R.EALLSSAVDHGSDEVK.F	Y	16.92	-6.7	552.9370	3	19.044	1758	2	139	154	N
3130	sp|P78371|TCPB_HUMAN	K.VAEIEHAEKEK.M	Y	15.03	-8.1	428.2226	3	10.360	800	2	264	274	N
3131	tr|V9HW96|V9HW96_HUMAN	R.LTSFIGAIAIGDLVK.S	Y	42.68	-8.8	759.4438	2	27.733	2742	2	26	40	N
3131	tr|V9HW96|V9HW96_HUMAN	R.GATQQILDEAER.S	Y	35.31	-7.2	665.8287	2	18.985	1750	2	377	388	N
3131	tr|V9HW96|V9HW96_HUMAN	K.EAVAMESYAK.A	Y	33.00	-7.8	549.7561	2	16.158	1418	2	432	441	N
3131	tr|V9HW96|V9HW96_HUMAN	K.VAEIEHAEK.E	Y	30.36	-7.3	513.2630	2	10.600	820	1	264	272	N
3131	tr|V9HW96|V9HW96_HUMAN	R.AAHSEGNTTAGLDMR.E	Y	28.76	-6.5	510.9004	3	13.635	1138	2	467	481	N
3131	tr|V9HW96|V9HW96_HUMAN	K.HGINC(+57.02)FINR.Q	Y	27.94	-8.7	565.7748	2	18.872	1736	2	285	293	Y
3131	tr|V9HW96|V9HW96_HUMAN	K.NIGVDNPAAK.V	Y	27.79	-8.4	499.7627	2	14.071	1185	2	73	82	N
3131	tr|V9HW96|V9HW96_HUMAN	K.LAVEAVLR.L	Y	24.58	-8.8	435.7702	2	20.408	1919	2	182	189	N
3131	tr|V9HW96|V9HW96_HUMAN	K.VLVDMSR.V	Y	24.24	-7.7	410.2201	2	16.876	1500	2	83	89	N
3131	tr|V9HW96|V9HW96_HUMAN	K.AGADEERAETAR.L	Y	21.26	-7.5	638.2950	2	10.213	786	2	14	25	N
3131	tr|V9HW96|V9HW96_HUMAN	R.EAESLIAK.K	Y	21.16	-6.3	430.7371	2	14.519	1233	1	112	119	N
3131	tr|V9HW96|V9HW96_HUMAN	K.ILIANTGMDTDKIK.I	Y	21.06	-6.6	511.6133	3	19.989	1862	2	237	250	N
3131	tr|V9HW96|V9HW96_HUMAN	R.EALLSSAVDHGSDEVK.F	Y	16.92	-6.7	552.9370	3	19.044	1758	2	139	154	N
3131	tr|V9HW96|V9HW96_HUMAN	K.VAEIEHAEKEK.M	Y	15.03	-8.1	428.2226	3	10.360	800	2	264	274	N
1284	sp|P11171-4|41_HUMAN	R.SLDGAAAVDSADR.S	Y	43.83	-7.7	624.2919	2	15.543	1342	2	333	345	N
1284	sp|P11171-4|41_HUMAN	K.IRPGEQEQYESTIGFK.L	Y	35.04	-9.0	941.4622	2	20.223	1896	2	242	257	N
1284	sp|P11171-4|41_HUMAN	K.FYPPDPAQLTEDITR.Y	Y	32.18	-5.9	881.9307	2	24.451	2392	2	79	93	N
1284	sp|P11171-4|41_HUMAN	R.LDGENIYIR.H	Y	32.05	-8.7	546.7830	2	19.288	1784	2	412	420	N
1284	sp|P11171-4|41_HUMAN	R.LTSTDTIPK.S	Y	29.74	-7.3	488.2679	2	14.164	1197	2	280	288	N
1284	sp|P11171-4|41_HUMAN	K.NFMESVPEPR.P	Y	28.81	-5.3	603.2814	2	19.973	1860	3	449	458	N
1284	sp|P11171-4|41_HUMAN	K.DVPIVHTETK.T	Y	27.76	-7.8	569.8043	2	14.332	1217	1	512	521	N
1284	sp|P11171-4|41_HUMAN	K.GQDLLKR.V	Y	24.68	-7.2	415.2451	2	12.133	980	4	23	29	N
1284	sp|P11171-4|41_HUMAN	K.HHASISELK.K	Y	24.08	-10.5	511.2695	2	11.068	867	1	439	447	N
1284	sp|P11171-4|41_HUMAN	R.YYLC(+57.02)LQLR.Q	Y	23.11	-2.1	564.7960	2	23.395	2262	1	94	101	Y
1284	sp|P11171-4|41_HUMAN	R.GVPWNFTFNVK.F	Y	22.60	-3.4	654.8381	2	25.383	2504	2	68	78	N
1284	sp|P11171-4|41_HUMAN	K.TWLDSAK.E	Y	18.73	-7.4	410.7106	2	18.352	1679	2	54	60	N
1285	tr|Q4VB86|Q4VB86_HUMAN	R.SLDGAAAVDSADR.S	Y	43.83	-7.7	624.2919	2	15.543	1342	2	333	345	N
1285	tr|Q4VB86|Q4VB86_HUMAN	K.IRPGEQEQYESTIGFK.L	Y	35.04	-9.0	941.4622	2	20.223	1896	2	242	257	N
1285	tr|Q4VB86|Q4VB86_HUMAN	K.FYPPDPAQLTEDITR.Y	Y	32.18	-5.9	881.9307	2	24.451	2392	2	79	93	N
1285	tr|Q4VB86|Q4VB86_HUMAN	R.LDGENIYIR.H	Y	32.05	-8.7	546.7830	2	19.288	1784	2	412	420	N
1285	tr|Q4VB86|Q4VB86_HUMAN	R.LTSTDTIPK.S	Y	29.74	-7.3	488.2679	2	14.164	1197	2	280	288	N
1285	tr|Q4VB86|Q4VB86_HUMAN	K.NFMESVPEPR.P	Y	28.81	-5.3	603.2814	2	19.973	1860	3	449	458	N
1285	tr|Q4VB86|Q4VB86_HUMAN	K.DVPIVHTETK.T	Y	27.76	-7.8	569.8043	2	14.332	1217	1	512	521	N
1285	tr|Q4VB86|Q4VB86_HUMAN	K.GQDLLKR.V	Y	24.68	-7.2	415.2451	2	12.133	980	4	23	29	N
1285	tr|Q4VB86|Q4VB86_HUMAN	K.HHASISELK.K	Y	24.08	-10.5	511.2695	2	11.068	867	1	439	447	N
1285	tr|Q4VB86|Q4VB86_HUMAN	R.YYLC(+57.02)LQLR.Q	Y	23.11	-2.1	564.7960	2	23.395	2262	1	94	101	Y
1285	tr|Q4VB86|Q4VB86_HUMAN	R.GVPWNFTFNVK.F	Y	22.60	-3.4	654.8381	2	25.383	2504	2	68	78	N
1285	tr|Q4VB86|Q4VB86_HUMAN	K.TWLDSAK.E	Y	18.73	-7.4	410.7106	2	18.352	1679	2	54	60	N
1286	sp|P11171-3|41_HUMAN	R.SLDGAAAVDSADR.S	Y	43.83	-7.7	624.2919	2	15.543	1342	2	333	345	N
1286	sp|P11171-3|41_HUMAN	K.IRPGEQEQYESTIGFK.L	Y	35.04	-9.0	941.4622	2	20.223	1896	2	242	257	N
1286	sp|P11171-3|41_HUMAN	K.FYPPDPAQLTEDITR.Y	Y	32.18	-5.9	881.9307	2	24.451	2392	2	79	93	N
1286	sp|P11171-3|41_HUMAN	R.LDGENIYIR.H	Y	32.05	-8.7	546.7830	2	19.288	1784	2	431	439	N
1286	sp|P11171-3|41_HUMAN	R.LTSTDTIPK.S	Y	29.74	-7.3	488.2679	2	14.164	1197	2	280	288	N
1286	sp|P11171-3|41_HUMAN	K.NFMESVPEPR.P	Y	28.81	-5.3	603.2814	2	19.973	1860	3	468	477	N
1286	sp|P11171-3|41_HUMAN	K.DVPIVHTETK.T	Y	27.76	-7.8	569.8043	2	14.332	1217	1	531	540	N
1286	sp|P11171-3|41_HUMAN	K.GQDLLKR.V	Y	24.68	-7.2	415.2451	2	12.133	980	4	23	29	N
1286	sp|P11171-3|41_HUMAN	K.HHASISELK.K	Y	24.08	-10.5	511.2695	2	11.068	867	1	458	466	N
1286	sp|P11171-3|41_HUMAN	R.YYLC(+57.02)LQLR.Q	Y	23.11	-2.1	564.7960	2	23.395	2262	1	94	101	Y
1286	sp|P11171-3|41_HUMAN	R.GVPWNFTFNVK.F	Y	22.60	-3.4	654.8381	2	25.383	2504	2	68	78	N
1286	sp|P11171-3|41_HUMAN	K.TWLDSAK.E	Y	18.73	-7.4	410.7106	2	18.352	1679	2	54	60	N
1289	tr|Q1WWM3|Q1WWM3_HUMAN	R.SLDGAAAVDSADR.S	Y	43.83	-7.7	624.2919	2	15.543	1342	2	453	465	N
1289	tr|Q1WWM3|Q1WWM3_HUMAN	K.IRPGEQEQYESTIGFK.L	Y	35.04	-9.0	941.4622	2	20.223	1896	2	362	377	N
1289	tr|Q1WWM3|Q1WWM3_HUMAN	K.FYPPDPAQLTEDITR.Y	Y	32.18	-5.9	881.9307	2	24.451	2392	2	199	213	N
1289	tr|Q1WWM3|Q1WWM3_HUMAN	R.LDGENIYIR.H	Y	32.05	-8.7	546.7830	2	19.288	1784	2	532	540	N
1289	tr|Q1WWM3|Q1WWM3_HUMAN	R.LTSTDTIPK.S	Y	29.74	-7.3	488.2679	2	14.164	1197	2	400	408	N
1289	tr|Q1WWM3|Q1WWM3_HUMAN	K.NFMESVPEPR.P	Y	28.81	-5.3	603.2814	2	19.973	1860	3	569	578	N
1289	tr|Q1WWM3|Q1WWM3_HUMAN	K.DVPIVHTETK.T	Y	27.76	-7.8	569.8043	2	14.332	1217	1	632	641	N
1289	tr|Q1WWM3|Q1WWM3_HUMAN	K.GQDLLKR.V	Y	24.68	-7.2	415.2451	2	12.133	980	4	143	149	N
1289	tr|Q1WWM3|Q1WWM3_HUMAN	K.HHASISELK.K	Y	24.08	-10.5	511.2695	2	11.068	867	1	559	567	N
1289	tr|Q1WWM3|Q1WWM3_HUMAN	R.YYLC(+57.02)LQLR.Q	Y	23.11	-2.1	564.7960	2	23.395	2262	1	214	221	Y
1289	tr|Q1WWM3|Q1WWM3_HUMAN	R.GVPWNFTFNVK.F	Y	22.60	-3.4	654.8381	2	25.383	2504	2	188	198	N
1289	tr|Q1WWM3|Q1WWM3_HUMAN	K.TWLDSAK.E	Y	18.73	-7.4	410.7106	2	18.352	1679	2	174	180	N
1292	sp|P11171-2|41_HUMAN	R.SLDGAAAVDSADR.S	Y	43.83	-7.7	624.2919	2	15.543	1342	2	542	554	N
1292	sp|P11171-2|41_HUMAN	K.IRPGEQEQYESTIGFK.L	Y	35.04	-9.0	941.4622	2	20.223	1896	2	451	466	N
1292	sp|P11171-2|41_HUMAN	K.FYPPDPAQLTEDITR.Y	Y	32.18	-5.9	881.9307	2	24.451	2392	2	288	302	N
1292	sp|P11171-2|41_HUMAN	R.LDGENIYIR.H	Y	32.05	-8.7	546.7830	2	19.288	1784	2	621	629	N
1292	sp|P11171-2|41_HUMAN	R.LTSTDTIPK.S	Y	29.74	-7.3	488.2679	2	14.164	1197	2	489	497	N
1292	sp|P11171-2|41_HUMAN	K.NFMESVPEPR.P	Y	28.81	-5.3	603.2814	2	19.973	1860	3	658	667	N
1292	sp|P11171-2|41_HUMAN	K.DVPIVHTETK.T	Y	27.76	-7.8	569.8043	2	14.332	1217	1	721	730	N
1292	sp|P11171-2|41_HUMAN	K.GQDLLKR.V	Y	24.68	-7.2	415.2451	2	12.133	980	4	232	238	N
1292	sp|P11171-2|41_HUMAN	K.HHASISELK.K	Y	24.08	-10.5	511.2695	2	11.068	867	1	648	656	N
1292	sp|P11171-2|41_HUMAN	R.YYLC(+57.02)LQLR.Q	Y	23.11	-2.1	564.7960	2	23.395	2262	1	303	310	Y
1292	sp|P11171-2|41_HUMAN	R.GVPWNFTFNVK.F	Y	22.60	-3.4	654.8381	2	25.383	2504	2	277	287	N
1292	sp|P11171-2|41_HUMAN	K.TWLDSAK.E	Y	18.73	-7.4	410.7106	2	18.352	1679	2	263	269	N
1293	sp|P11171|41_HUMAN	R.SLDGAAAVDSADR.S	Y	43.83	-7.7	624.2919	2	15.543	1342	2	542	554	N
1293	sp|P11171|41_HUMAN	K.IRPGEQEQYESTIGFK.L	Y	35.04	-9.0	941.4622	2	20.223	1896	2	451	466	N
1293	sp|P11171|41_HUMAN	K.FYPPDPAQLTEDITR.Y	Y	32.18	-5.9	881.9307	2	24.451	2392	2	288	302	N
1293	sp|P11171|41_HUMAN	R.LDGENIYIR.H	Y	32.05	-8.7	546.7830	2	19.288	1784	2	654	662	N
1293	sp|P11171|41_HUMAN	R.LTSTDTIPK.S	Y	29.74	-7.3	488.2679	2	14.164	1197	2	489	497	N
1293	sp|P11171|41_HUMAN	K.NFMESVPEPR.P	Y	28.81	-5.3	603.2814	2	19.973	1860	3	691	700	N
1293	sp|P11171|41_HUMAN	K.DVPIVHTETK.T	Y	27.76	-7.8	569.8043	2	14.332	1217	1	754	763	N
1293	sp|P11171|41_HUMAN	K.GQDLLKR.V	Y	24.68	-7.2	415.2451	2	12.133	980	4	232	238	N
1293	sp|P11171|41_HUMAN	K.HHASISELK.K	Y	24.08	-10.5	511.2695	2	11.068	867	1	681	689	N
1293	sp|P11171|41_HUMAN	R.YYLC(+57.02)LQLR.Q	Y	23.11	-2.1	564.7960	2	23.395	2262	1	303	310	Y
1293	sp|P11171|41_HUMAN	R.GVPWNFTFNVK.F	Y	22.60	-3.4	654.8381	2	25.383	2504	2	277	287	N
1293	sp|P11171|41_HUMAN	K.TWLDSAK.E	Y	18.73	-7.4	410.7106	2	18.352	1679	2	263	269	N
305	sp|P04264|K2C1_HUMAN	R.FLEQQNQVLQTK.W	N	39.40	-6.8	738.3912	2	18.012	1647	2	200	211	N
305	sp|P04264|K2C1_HUMAN	R.SLDLDSIIAEVK.A	Y	38.43	-6.8	651.8567	2	26.171	2580	2	344	355	N
305	sp|P04264|K2C1_HUMAN	K.AQYEDIAQK.S	Y	36.50	-7.3	533.2603	2	14.107	1190	2	356	364	N
305	sp|P04264|K2C1_HUMAN	K.SKAEAESLYQSK.Y	Y	36.35	-8.1	670.8328	2	12.926	1062	2	365	376	N
305	sp|P04264|K2C1_HUMAN	R.TNAENEFVTIK.K	Y	34.03	-8.6	633.3168	2	19.303	1786	1	278	288	N
305	sp|P04264|K2C1_HUMAN	K.YEELQITAGR.H	N	33.61	-5.7	590.3005	2	18.963	1747	1	377	386	N
305	sp|P04264|K2C1_HUMAN	R.SLVNLGGSK.S	Y	26.56	-7.9	437.7498	2	17.341	1562	2	66	74	N
305	sp|P04264|K2C1_HUMAN	R.NKYEDEINKR.T	N	26.00	-8.7	436.8858	3	12.499	1017	2	268	277	N
305	sp|P04264|K2C1_HUMAN	K.SISISVAR.G	Y	23.88	-6.0	416.7455	2	17.287	1554	2	75	82	N
305	sp|P04264|K2C1_HUMAN	K.YEDEINK.R	N	22.73	-8.4	455.7074	2	12.560	1025	2	270	276	N
305	sp|P04264|K2C1_HUMAN	R.LRSEIDNVKK.Q	Y	18.34	-7.7	401.2317	3	11.232	883	2	408	417	N
305	sp|P04264|K2C1_HUMAN	K.SISISVARGGGR(+79.97).G	Y	5.85	-4.4	620.3111	2	20.180	1890	1	75	86	Y
307	tr|H6VRG3|H6VRG3_HUMAN	R.FLEQQNQVLQTK.W	N	39.40	-6.8	738.3912	2	18.012	1647	2	200	211	N
307	tr|H6VRG3|H6VRG3_HUMAN	R.SLDLDSIIAEVK.A	Y	38.43	-6.8	651.8567	2	26.171	2580	2	344	355	N
307	tr|H6VRG3|H6VRG3_HUMAN	K.AQYEDIAQK.S	Y	36.50	-7.3	533.2603	2	14.107	1190	2	356	364	N
307	tr|H6VRG3|H6VRG3_HUMAN	K.SKAEAESLYQSK.Y	Y	36.35	-8.1	670.8328	2	12.926	1062	2	365	376	N
307	tr|H6VRG3|H6VRG3_HUMAN	R.TNAENEFVTIK.K	Y	34.03	-8.6	633.3168	2	19.303	1786	1	278	288	N
307	tr|H6VRG3|H6VRG3_HUMAN	K.YEELQITAGR.H	N	33.61	-5.7	590.3005	2	18.963	1747	1	377	386	N
307	tr|H6VRG3|H6VRG3_HUMAN	R.SLVNLGGSK.S	Y	26.56	-7.9	437.7498	2	17.341	1562	2	66	74	N
307	tr|H6VRG3|H6VRG3_HUMAN	R.NKYEDEINKR.T	N	26.00	-8.7	436.8858	3	12.499	1017	2	268	277	N
307	tr|H6VRG3|H6VRG3_HUMAN	K.SISISVAR.G	Y	23.88	-6.0	416.7455	2	17.287	1554	2	75	82	N
307	tr|H6VRG3|H6VRG3_HUMAN	K.YEDEINK.R	N	22.73	-8.4	455.7074	2	12.560	1025	2	270	276	N
307	tr|H6VRG3|H6VRG3_HUMAN	R.LRSEIDNVKK.Q	Y	18.34	-7.7	401.2317	3	11.232	883	2	408	417	N
307	tr|H6VRG3|H6VRG3_HUMAN	K.SISISVARGGGR(+79.97).G	Y	5.85	-4.4	620.3111	2	20.180	1890	1	75	86	Y
308	tr|H6VRF8|H6VRF8_HUMAN	R.FLEQQNQVLQTK.W	N	39.40	-6.8	738.3912	2	18.012	1647	2	200	211	N
308	tr|H6VRF8|H6VRF8_HUMAN	R.SLDLDSIIAEVK.A	Y	38.43	-6.8	651.8567	2	26.171	2580	2	344	355	N
308	tr|H6VRF8|H6VRF8_HUMAN	K.AQYEDIAQK.S	Y	36.50	-7.3	533.2603	2	14.107	1190	2	356	364	N
308	tr|H6VRF8|H6VRF8_HUMAN	K.SKAEAESLYQSK.Y	Y	36.35	-8.1	670.8328	2	12.926	1062	2	365	376	N
308	tr|H6VRF8|H6VRF8_HUMAN	R.TNAENEFVTIK.K	Y	34.03	-8.6	633.3168	2	19.303	1786	1	278	288	N
308	tr|H6VRF8|H6VRF8_HUMAN	K.YEELQITAGR.H	N	33.61	-5.7	590.3005	2	18.963	1747	1	377	386	N
308	tr|H6VRF8|H6VRF8_HUMAN	R.SLVNLGGSK.S	Y	26.56	-7.9	437.7498	2	17.341	1562	2	66	74	N
308	tr|H6VRF8|H6VRF8_HUMAN	R.NKYEDEINKR.T	N	26.00	-8.7	436.8858	3	12.499	1017	2	268	277	N
308	tr|H6VRF8|H6VRF8_HUMAN	K.SISISVAR.G	Y	23.88	-6.0	416.7455	2	17.287	1554	2	75	82	N
308	tr|H6VRF8|H6VRF8_HUMAN	K.YEDEINK.R	N	22.73	-8.4	455.7074	2	12.560	1025	2	270	276	N
308	tr|H6VRF8|H6VRF8_HUMAN	R.LRSEIDNVKK.Q	Y	18.34	-7.7	401.2317	3	11.232	883	2	408	417	N
308	tr|H6VRF8|H6VRF8_HUMAN	K.SISISVARGGGR(+79.97).G	Y	5.85	-4.4	620.3111	2	20.180	1890	1	75	86	Y
306	tr|H6VRG0|H6VRG0_HUMAN	R.FLEQQNQVLQTK.W	N	39.40	-6.8	738.3912	2	18.012	1647	2	200	211	N
306	tr|H6VRG0|H6VRG0_HUMAN	R.SLDLDSIIAEVK.A	Y	38.43	-6.8	651.8567	2	26.171	2580	2	344	355	N
306	tr|H6VRG0|H6VRG0_HUMAN	K.AQYEDIAQK.S	Y	36.50	-7.3	533.2603	2	14.107	1190	2	356	364	N
306	tr|H6VRG0|H6VRG0_HUMAN	K.SKAEAESLYQSK.Y	Y	36.35	-8.1	670.8328	2	12.926	1062	2	365	376	N
306	tr|H6VRG0|H6VRG0_HUMAN	R.TNAENEFVTIK.K	Y	34.03	-8.6	633.3168	2	19.303	1786	1	278	288	N
306	tr|H6VRG0|H6VRG0_HUMAN	K.YEELQITAGR.H	N	33.61	-5.7	590.3005	2	18.963	1747	1	377	386	N
306	tr|H6VRG0|H6VRG0_HUMAN	R.SLVNLGGSK.S	Y	26.56	-7.9	437.7498	2	17.341	1562	2	66	74	N
306	tr|H6VRG0|H6VRG0_HUMAN	R.NKYEDEINKR.T	N	26.00	-8.7	436.8858	3	12.499	1017	2	268	277	N
306	tr|H6VRG0|H6VRG0_HUMAN	K.SISISVAR.G	Y	23.88	-6.0	416.7455	2	17.287	1554	2	75	82	N
306	tr|H6VRG0|H6VRG0_HUMAN	K.YEDEINK.R	N	22.73	-8.4	455.7074	2	12.560	1025	2	270	276	N
306	tr|H6VRG0|H6VRG0_HUMAN	R.LRSEIDNVKK.Q	Y	18.34	-7.7	401.2317	3	11.232	883	2	408	417	N
311	tr|H6VRG1|H6VRG1_HUMAN	R.FLEQQNQVLQTK.W	N	39.40	-6.8	738.3912	2	18.012	1647	2	201	212	N
311	tr|H6VRG1|H6VRG1_HUMAN	R.SLDLDSIIAEVK.A	Y	38.43	-6.8	651.8567	2	26.171	2580	2	345	356	N
311	tr|H6VRG1|H6VRG1_HUMAN	K.AQYEDIAQK.S	Y	36.50	-7.3	533.2603	2	14.107	1190	2	357	365	N
311	tr|H6VRG1|H6VRG1_HUMAN	K.SKAEAESLYQSK.Y	Y	36.35	-8.1	670.8328	2	12.926	1062	2	366	377	N
311	tr|H6VRG1|H6VRG1_HUMAN	R.TNAENEFVTIK.K	Y	34.03	-8.6	633.3168	2	19.303	1786	1	279	289	N
311	tr|H6VRG1|H6VRG1_HUMAN	K.YEELQITAGR.H	N	33.61	-5.7	590.3005	2	18.963	1747	1	378	387	N
311	tr|H6VRG1|H6VRG1_HUMAN	R.SLVNLGGSK.S	Y	26.56	-7.9	437.7498	2	17.341	1562	2	66	74	N
311	tr|H6VRG1|H6VRG1_HUMAN	R.NKYEDEINKR.T	N	26.00	-8.7	436.8858	3	12.499	1017	2	269	278	N
311	tr|H6VRG1|H6VRG1_HUMAN	K.SISISVAR.G	Y	23.88	-6.0	416.7455	2	17.287	1554	2	75	82	N
311	tr|H6VRG1|H6VRG1_HUMAN	K.YEDEINK.R	N	22.73	-8.4	455.7074	2	12.560	1025	2	271	277	N
311	tr|H6VRG1|H6VRG1_HUMAN	R.LRSEIDNVKK.Q	Y	18.34	-7.7	401.2317	3	11.232	883	2	409	418	N
311	tr|H6VRG1|H6VRG1_HUMAN	K.SISISVARGGGR(+79.97).G	Y	5.85	-4.4	620.3111	2	20.180	1890	1	75	86	Y
1124	tr|Q96D30|Q96D30_HUMAN	R.TLASAGGPDNLVLLNPEK.Y	Y	42.14	-9.4	904.9827	2	22.606	2180	2	331	348	N
1124	tr|Q96D30|Q96D30_HUMAN	R.SPGSPVGEGTGSPPK.W	Y	41.19	-7.5	677.3307	2	13.163	1087	2	355	369	N
1124	tr|Q96D30|Q96D30_HUMAN	R.GSDSIAYDKGEK.L	Y	37.90	-7.8	635.2965	2	11.769	934	2	132	143	N
1124	tr|Q96D30|Q96D30_HUMAN	R.MLDNLGYR.T	N	35.06	-7.4	491.2411	2	19.154	1768	2	383	390	N
1124	tr|Q96D30|Q96D30_HUMAN	K.INLQGDIVDR.G	Y	34.63	-7.8	571.8074	2	19.380	1797	2	200	209	N
1124	tr|Q96D30|Q96D30_HUMAN	R.NMAPDLR.Q	Y	19.49	-7.5	408.7022	2	15.314	1315	1	40	46	N
1126	tr|B4DI79|B4DI79_HUMAN	R.TLASAGGPDNLVLLNPEK.Y	Y	42.14	-9.4	904.9827	2	22.606	2180	2	331	348	N
1126	tr|B4DI79|B4DI79_HUMAN	R.SPGSPVGEGTGSPPK.W	Y	41.19	-7.5	677.3307	2	13.163	1087	2	355	369	N
1126	tr|B4DI79|B4DI79_HUMAN	R.GSDSIAYDKGEK.L	Y	37.90	-7.8	635.2965	2	11.769	934	2	132	143	N
1126	tr|B4DI79|B4DI79_HUMAN	R.MLDNLGYR.T	N	35.06	-7.4	491.2411	2	19.154	1768	2	383	390	N
1126	tr|B4DI79|B4DI79_HUMAN	K.INLQGDIVDR.G	Y	34.63	-7.8	571.8074	2	19.380	1797	2	200	209	N
1126	tr|B4DI79|B4DI79_HUMAN	R.NMAPDLR.Q	Y	19.49	-7.5	408.7022	2	15.314	1315	1	40	46	N
1127	sp|P35611-2|ADDA_HUMAN	R.TLASAGGPDNLVLLNPEK.Y	Y	42.14	-9.4	904.9827	2	22.606	2180	2	331	348	N
1127	sp|P35611-2|ADDA_HUMAN	R.SPGSPVGEGTGSPPK.W	Y	41.19	-7.5	677.3307	2	13.163	1087	2	355	369	N
1127	sp|P35611-2|ADDA_HUMAN	R.GSDSIAYDKGEK.L	Y	37.90	-7.8	635.2965	2	11.769	934	2	132	143	N
1127	sp|P35611-2|ADDA_HUMAN	R.MLDNLGYR.T	N	35.06	-7.4	491.2411	2	19.154	1768	2	383	390	N
1127	sp|P35611-2|ADDA_HUMAN	K.INLQGDIVDR.G	Y	34.63	-7.8	571.8074	2	19.380	1797	2	200	209	N
1127	sp|P35611-2|ADDA_HUMAN	R.NMAPDLR.Q	Y	19.49	-7.5	408.7022	2	15.314	1315	1	40	46	N
1128	tr|E7EV99|E7EV99_HUMAN	R.TLASAGGPDNLVLLNPEK.Y	Y	42.14	-9.4	904.9827	2	22.606	2180	2	331	348	N
1128	tr|E7EV99|E7EV99_HUMAN	R.SPGSPVGEGTGSPPK.W	Y	41.19	-7.5	677.3307	2	13.163	1087	2	355	369	N
1128	tr|E7EV99|E7EV99_HUMAN	R.GSDSIAYDKGEK.L	Y	37.90	-7.8	635.2965	2	11.769	934	2	132	143	N
1128	tr|E7EV99|E7EV99_HUMAN	R.MLDNLGYR.T	N	35.06	-7.4	491.2411	2	19.154	1768	2	383	390	N
1128	tr|E7EV99|E7EV99_HUMAN	K.INLQGDIVDR.G	Y	34.63	-7.8	571.8074	2	19.380	1797	2	200	209	N
1128	tr|E7EV99|E7EV99_HUMAN	R.NMAPDLR.Q	Y	19.49	-7.5	408.7022	2	15.314	1315	1	40	46	N
1129	tr|A2A3N8|A2A3N8_HUMAN	R.TLASAGGPDNLVLLNPEK.Y	Y	42.14	-9.4	904.9827	2	22.606	2180	2	331	348	N
1129	tr|A2A3N8|A2A3N8_HUMAN	R.SPGSPVGEGTGSPPK.W	Y	41.19	-7.5	677.3307	2	13.163	1087	2	355	369	N
1129	tr|A2A3N8|A2A3N8_HUMAN	R.GSDSIAYDKGEK.L	Y	37.90	-7.8	635.2965	2	11.769	934	2	132	143	N
1129	tr|A2A3N8|A2A3N8_HUMAN	R.MLDNLGYR.T	N	35.06	-7.4	491.2411	2	19.154	1768	2	383	390	N
1129	tr|A2A3N8|A2A3N8_HUMAN	K.INLQGDIVDR.G	Y	34.63	-7.8	571.8074	2	19.380	1797	2	200	209	N
1129	tr|A2A3N8|A2A3N8_HUMAN	R.NMAPDLR.Q	Y	19.49	-7.5	408.7022	2	15.314	1315	1	40	46	N
1130	tr|Q86XM2|Q86XM2_HUMAN	R.TLASAGGPDNLVLLNPEK.Y	Y	42.14	-9.4	904.9827	2	22.606	2180	2	331	348	N
1130	tr|Q86XM2|Q86XM2_HUMAN	R.SPGSPVGEGTGSPPK.W	Y	41.19	-7.5	677.3307	2	13.163	1087	2	355	369	N
1130	tr|Q86XM2|Q86XM2_HUMAN	R.GSDSIAYDKGEK.L	Y	37.90	-7.8	635.2965	2	11.769	934	2	132	143	N
1130	tr|Q86XM2|Q86XM2_HUMAN	R.MLDNLGYR.T	N	35.06	-7.4	491.2411	2	19.154	1768	2	383	390	N
1130	tr|Q86XM2|Q86XM2_HUMAN	K.INLQGDIVDR.G	Y	34.63	-7.8	571.8074	2	19.380	1797	2	200	209	N
1130	tr|Q86XM2|Q86XM2_HUMAN	R.NMAPDLR.Q	Y	19.49	-7.5	408.7022	2	15.314	1315	1	40	46	N
1131	tr|E7ENY0|E7ENY0_HUMAN	R.TLASAGGPDNLVLLNPEK.Y	Y	42.14	-9.4	904.9827	2	22.606	2180	2	331	348	N
1131	tr|E7ENY0|E7ENY0_HUMAN	R.SPGSPVGEGTGSPPK.W	Y	41.19	-7.5	677.3307	2	13.163	1087	2	355	369	N
1131	tr|E7ENY0|E7ENY0_HUMAN	R.GSDSIAYDKGEK.L	Y	37.90	-7.8	635.2965	2	11.769	934	2	132	143	N
1131	tr|E7ENY0|E7ENY0_HUMAN	R.MLDNLGYR.T	N	35.06	-7.4	491.2411	2	19.154	1768	2	383	390	N
1131	tr|E7ENY0|E7ENY0_HUMAN	K.INLQGDIVDR.G	Y	34.63	-7.8	571.8074	2	19.380	1797	2	200	209	N
1131	tr|E7ENY0|E7ENY0_HUMAN	R.NMAPDLR.Q	Y	19.49	-7.5	408.7022	2	15.314	1315	1	40	46	N
1132	sp|P35611|ADDA_HUMAN	R.TLASAGGPDNLVLLNPEK.Y	Y	42.14	-9.4	904.9827	2	22.606	2180	2	331	348	N
1132	sp|P35611|ADDA_HUMAN	R.SPGSPVGEGTGSPPK.W	Y	41.19	-7.5	677.3307	2	13.163	1087	2	355	369	N
1132	sp|P35611|ADDA_HUMAN	R.GSDSIAYDKGEK.L	Y	37.90	-7.8	635.2965	2	11.769	934	2	132	143	N
1132	sp|P35611|ADDA_HUMAN	R.MLDNLGYR.T	N	35.06	-7.4	491.2411	2	19.154	1768	2	383	390	N
1132	sp|P35611|ADDA_HUMAN	K.INLQGDIVDR.G	Y	34.63	-7.8	571.8074	2	19.380	1797	2	200	209	N
1132	sp|P35611|ADDA_HUMAN	R.NMAPDLR.Q	Y	19.49	-7.5	408.7022	2	15.314	1315	1	40	46	N
1133	sp|P35611-3|ADDA_HUMAN	R.TLASAGGPDNLVLLNPEK.Y	Y	42.14	-9.4	904.9827	2	22.606	2180	2	331	348	N
1133	sp|P35611-3|ADDA_HUMAN	R.SPGSPVGEGTGSPPK.W	Y	41.19	-7.5	677.3307	2	13.163	1087	2	355	369	N
1133	sp|P35611-3|ADDA_HUMAN	R.GSDSIAYDKGEK.L	Y	37.90	-7.8	635.2965	2	11.769	934	2	132	143	N
1133	sp|P35611-3|ADDA_HUMAN	R.MLDNLGYR.T	N	35.06	-7.4	491.2411	2	19.154	1768	2	383	390	N
1133	sp|P35611-3|ADDA_HUMAN	K.INLQGDIVDR.G	Y	34.63	-7.8	571.8074	2	19.380	1797	2	200	209	N
1133	sp|P35611-3|ADDA_HUMAN	R.NMAPDLR.Q	Y	19.49	-7.5	408.7022	2	15.314	1315	1	40	46	N
1115	sp|P01860|IGHG3_HUMAN	R.STSGGTAALGC(+57.02)LVK.D	N	40.26	-7.8	661.3375	2	19.260	1780	2	17	30	Y
1115	sp|P01860|IGHG3_HUMAN	K.GPSVFPLAPC(+57.02)SR.S	N	35.62	-9.6	644.3231	2	21.628	2068	2	5	16	Y
1115	sp|P01860|IGHG3_HUMAN	K.NQVSLTC(+57.02)LVK.G	N	33.43	-8.7	581.3134	2	20.583	1940	2	291	300	Y
1115	sp|P01860|IGHG3_HUMAN	R.EPQVYTLPPSREEMTK.N	N	30.43	-8.4	952.9667	2	19.848	1847	2	275	290	N
1115	sp|P01860|IGHG3_HUMAN	K.DTLM(+15.99)ISR.T	N	28.41	-8.2	426.2147	2	15.815	1374	2	179	185	Y
1115	sp|P01860|IGHG3_HUMAN	K.DTLMISR.T	N	28.15	-6.4	418.2180	2	17.512	1585	4	179	185	N
1115	sp|P01860|IGHG3_HUMAN	R.EPQVYTLPPSR.E	N	28.05	-6.8	643.8362	2	17.926	1638	4	275	285	N
1115	sp|P01860|IGHG3_HUMAN	K.TPLGDTTHTC(+57.02)PR.C	Y	23.64	-6.7	452.5476	3	12.599	1030	2	102	113	Y
1115	sp|P01860|IGHG3_HUMAN	K.ALPAPIEK.T	N	21.70	-8.7	419.7516	2	15.757	1366	2	257	264	N
1116	tr|Q8NF17|Q8NF17_HUMAN	R.STSGGTAALGC(+57.02)LVK.D	N	40.26	-7.8	661.3375	2	19.260	1780	2	80	93	Y
1116	tr|Q8NF17|Q8NF17_HUMAN	K.GPSVFPLAPC(+57.02)SR.S	N	35.62	-9.6	644.3231	2	21.628	2068	2	68	79	Y
1116	tr|Q8NF17|Q8NF17_HUMAN	K.NQVSLTC(+57.02)LVK.G	N	33.43	-8.7	581.3134	2	20.583	1940	2	354	363	Y
1116	tr|Q8NF17|Q8NF17_HUMAN	R.EPQVYTLPPSREEMTK.N	N	30.43	-8.4	952.9667	2	19.848	1847	2	338	353	N
1116	tr|Q8NF17|Q8NF17_HUMAN	K.DTLM(+15.99)ISR.T	N	28.41	-8.2	426.2147	2	15.815	1374	2	242	248	Y
1116	tr|Q8NF17|Q8NF17_HUMAN	K.DTLMISR.T	N	28.15	-6.4	418.2180	2	17.512	1585	4	242	248	N
1116	tr|Q8NF17|Q8NF17_HUMAN	R.EPQVYTLPPSR.E	N	28.05	-6.8	643.8362	2	17.926	1638	4	338	348	N
1116	tr|Q8NF17|Q8NF17_HUMAN	K.TPLGDTTHTC(+57.02)PR.C	Y	23.64	-6.7	452.5476	3	12.599	1030	2	165	176	Y
1116	tr|Q8NF17|Q8NF17_HUMAN	K.ALPAPIEK.T	N	21.70	-8.7	419.7516	2	15.757	1366	2	320	327	N
1117	tr|Q6N030|Q6N030_HUMAN	R.STSGGTAALGC(+57.02)LVK.D	N	40.26	-7.8	661.3375	2	19.260	1780	2	158	171	Y
1117	tr|Q6N030|Q6N030_HUMAN	K.GPSVFPLAPC(+57.02)SR.S	N	35.62	-9.6	644.3231	2	21.628	2068	2	146	157	Y
1117	tr|Q6N030|Q6N030_HUMAN	K.NQVSLTC(+57.02)LVK.G	N	33.43	-8.7	581.3134	2	20.583	1940	2	432	441	Y
1117	tr|Q6N030|Q6N030_HUMAN	R.EPQVYTLPPSREEMTK.N	N	30.43	-8.4	952.9667	2	19.848	1847	2	416	431	N
1117	tr|Q6N030|Q6N030_HUMAN	K.DTLM(+15.99)ISR.T	N	28.41	-8.2	426.2147	2	15.815	1374	2	320	326	Y
1117	tr|Q6N030|Q6N030_HUMAN	K.DTLMISR.T	N	28.15	-6.4	418.2180	2	17.512	1585	4	320	326	N
1117	tr|Q6N030|Q6N030_HUMAN	R.EPQVYTLPPSR.E	N	28.05	-6.8	643.8362	2	17.926	1638	4	416	426	N
1117	tr|Q6N030|Q6N030_HUMAN	K.TPLGDTTHTC(+57.02)PR.C	Y	23.64	-6.7	452.5476	3	12.599	1030	2	243	254	Y
1117	tr|Q6N030|Q6N030_HUMAN	K.ALPAPIEK.T	N	21.70	-8.7	419.7516	2	15.757	1366	2	398	405	N
1118	tr|Q5EBM2|Q5EBM2_HUMAN	R.STSGGTAALGC(+57.02)LVK.D	N	40.26	-7.8	661.3375	2	19.260	1780	2	159	172	Y
1118	tr|Q5EBM2|Q5EBM2_HUMAN	K.GPSVFPLAPC(+57.02)SR.S	N	35.62	-9.6	644.3231	2	21.628	2068	2	147	158	Y
1118	tr|Q5EBM2|Q5EBM2_HUMAN	K.NQVSLTC(+57.02)LVK.G	N	33.43	-8.7	581.3134	2	20.583	1940	2	433	442	Y
1118	tr|Q5EBM2|Q5EBM2_HUMAN	R.EPQVYTLPPSREEMTK.N	N	30.43	-8.4	952.9667	2	19.848	1847	2	417	432	N
1118	tr|Q5EBM2|Q5EBM2_HUMAN	K.DTLM(+15.99)ISR.T	N	28.41	-8.2	426.2147	2	15.815	1374	2	321	327	Y
1118	tr|Q5EBM2|Q5EBM2_HUMAN	K.DTLMISR.T	N	28.15	-6.4	418.2180	2	17.512	1585	4	321	327	N
1118	tr|Q5EBM2|Q5EBM2_HUMAN	R.EPQVYTLPPSR.E	N	28.05	-6.8	643.8362	2	17.926	1638	4	417	427	N
1118	tr|Q5EBM2|Q5EBM2_HUMAN	K.TPLGDTTHTC(+57.02)PR.C	Y	23.64	-6.7	452.5476	3	12.599	1030	2	244	255	Y
1118	tr|Q5EBM2|Q5EBM2_HUMAN	K.ALPAPIEK.T	N	21.70	-8.7	419.7516	2	15.757	1366	2	399	406	N
1151	sp|P01859|IGHG2_HUMAN	R.STSESTAALGC(+57.02)LVK.D	N	38.23	-5.8	712.3543	2	19.891	1851	2	17	30	Y
1151	sp|P01859|IGHG2_HUMAN	K.GPSVFPLAPC(+57.02)SR.S	N	35.62	-9.6	644.3231	2	21.628	2068	2	5	16	Y
1151	sp|P01859|IGHG2_HUMAN	K.TTPPMLDSDGSFFLYSK.L	Y	35.44	-8.6	953.4423	2	25.017	2465	2	272	288	N
1151	sp|P01859|IGHG2_HUMAN	K.NQVSLTC(+57.02)LVK.G	N	33.43	-8.7	581.3134	2	20.583	1940	2	240	249	Y
1151	sp|P01859|IGHG2_HUMAN	R.EPQVYTLPPSREEMTK.N	N	30.43	-8.4	952.9667	2	19.848	1847	2	224	239	N
1151	sp|P01859|IGHG2_HUMAN	K.DTLM(+15.99)ISR.T	N	28.41	-8.2	426.2147	2	15.815	1374	2	128	134	Y
1151	sp|P01859|IGHG2_HUMAN	K.DTLMISR.T	N	28.15	-6.4	418.2180	2	17.512	1585	4	128	134	N
1151	sp|P01859|IGHG2_HUMAN	R.EPQVYTLPPSR.E	N	28.05	-6.8	643.8362	2	17.926	1638	4	224	234	N
1152	tr|Q6N093|Q6N093_HUMAN	R.STSESTAALGC(+57.02)LVK.D	N	38.23	-5.8	712.3543	2	19.891	1851	2	108	121	Y
1152	tr|Q6N093|Q6N093_HUMAN	K.GPSVFPLAPC(+57.02)SR.S	N	35.62	-9.6	644.3231	2	21.628	2068	2	96	107	Y
1152	tr|Q6N093|Q6N093_HUMAN	K.TTPPMLDSDGSFFLYSK.L	Y	35.44	-8.6	953.4423	2	25.017	2465	2	363	379	N
1152	tr|Q6N093|Q6N093_HUMAN	K.NQVSLTC(+57.02)LVK.G	N	33.43	-8.7	581.3134	2	20.583	1940	2	331	340	Y
1152	tr|Q6N093|Q6N093_HUMAN	R.EPQVYTLPPSREEMTK.N	N	30.43	-8.4	952.9667	2	19.848	1847	2	315	330	N
1152	tr|Q6N093|Q6N093_HUMAN	K.DTLM(+15.99)ISR.T	N	28.41	-8.2	426.2147	2	15.815	1374	2	219	225	Y
1152	tr|Q6N093|Q6N093_HUMAN	K.DTLMISR.T	N	28.15	-6.4	418.2180	2	17.512	1585	4	219	225	N
1152	tr|Q6N093|Q6N093_HUMAN	R.EPQVYTLPPSR.E	N	28.05	-6.8	643.8362	2	17.926	1638	4	315	325	N
1413	sp|P35612-2|ADDB_HUMAN	K.GVSC(+57.02)SEVTASSLIK.V	Y	39.59	-7.4	719.3610	2	19.442	1804	2	174	187	Y
1413	sp|P35612-2|ADDB_HUMAN	R.VNVADEVQR.S	Y	38.83	-7.6	515.2659	2	14.935	1275	2	443	451	N
1413	sp|P35612-2|ADDB_HUMAN	R.MLDNLGYR.T	N	35.06	-7.4	491.2411	2	19.154	1768	2	371	378	N
1413	sp|P35612-2|ADDB_HUMAN	K.VNILGEVVEK.G	Y	33.60	-6.8	550.3177	2	21.898	2100	3	188	197	N
1413	sp|P35612-2|ADDB_HUMAN	R.HPFVQEK.T	Y	27.98	-7.9	442.7314	2	10.489	811	2	385	391	N
1413	sp|P35612-2|ADDB_HUMAN	K.EQDHFLISPK.G	Y	20.56	-7.4	405.2089	3	19.311	1787	2	164	173	N
1413	sp|P35612-2|ADDB_HUMAN	R.QDFNLMEQK.K	Y	16.31	-12.5	576.7641	2	19.532	1815	1	43	51	N
1414	sp|P35612-8|ADDB_HUMAN	K.GVSC(+57.02)SEVTASSLIK.V	Y	39.59	-7.4	719.3610	2	19.442	1804	2	189	202	Y
1414	sp|P35612-8|ADDB_HUMAN	R.VNVADEVQR.S	Y	38.83	-7.6	515.2659	2	14.935	1275	2	458	466	N
1414	sp|P35612-8|ADDB_HUMAN	R.MLDNLGYR.T	N	35.06	-7.4	491.2411	2	19.154	1768	2	386	393	N
1414	sp|P35612-8|ADDB_HUMAN	K.VNILGEVVEK.G	Y	33.60	-6.8	550.3177	2	21.898	2100	3	203	212	N
1414	sp|P35612-8|ADDB_HUMAN	R.HPFVQEK.T	Y	27.98	-7.9	442.7314	2	10.489	811	2	400	406	N
1414	sp|P35612-8|ADDB_HUMAN	K.EQDHFLISPK.G	Y	20.56	-7.4	405.2089	3	19.311	1787	2	179	188	N
1414	sp|P35612-8|ADDB_HUMAN	R.QDFNLMEQK.K	Y	16.31	-12.5	576.7641	2	19.532	1815	1	58	66	N
1415	sp|P35612-4|ADDB_HUMAN	K.GVSC(+57.02)SEVTASSLIK.V	Y	39.59	-7.4	719.3610	2	19.442	1804	2	174	187	Y
1415	sp|P35612-4|ADDB_HUMAN	R.VNVADEVQR.S	Y	38.83	-7.6	515.2659	2	14.935	1275	2	443	451	N
1415	sp|P35612-4|ADDB_HUMAN	R.MLDNLGYR.T	N	35.06	-7.4	491.2411	2	19.154	1768	2	371	378	N
1415	sp|P35612-4|ADDB_HUMAN	K.VNILGEVVEK.G	Y	33.60	-6.8	550.3177	2	21.898	2100	3	188	197	N
1415	sp|P35612-4|ADDB_HUMAN	R.HPFVQEK.T	Y	27.98	-7.9	442.7314	2	10.489	811	2	385	391	N
1415	sp|P35612-4|ADDB_HUMAN	K.EQDHFLISPK.G	Y	20.56	-7.4	405.2089	3	19.311	1787	2	164	173	N
1415	sp|P35612-4|ADDB_HUMAN	R.QDFNLMEQK.K	Y	16.31	-12.5	576.7641	2	19.532	1815	1	43	51	N
1416	sp|P35612-3|ADDB_HUMAN	K.GVSC(+57.02)SEVTASSLIK.V	Y	39.59	-7.4	719.3610	2	19.442	1804	2	174	187	Y
1416	sp|P35612-3|ADDB_HUMAN	R.VNVADEVQR.S	Y	38.83	-7.6	515.2659	2	14.935	1275	2	443	451	N
1416	sp|P35612-3|ADDB_HUMAN	R.MLDNLGYR.T	N	35.06	-7.4	491.2411	2	19.154	1768	2	371	378	N
1416	sp|P35612-3|ADDB_HUMAN	K.VNILGEVVEK.G	Y	33.60	-6.8	550.3177	2	21.898	2100	3	188	197	N
1416	sp|P35612-3|ADDB_HUMAN	R.HPFVQEK.T	Y	27.98	-7.9	442.7314	2	10.489	811	2	385	391	N
1416	sp|P35612-3|ADDB_HUMAN	K.EQDHFLISPK.G	Y	20.56	-7.4	405.2089	3	19.311	1787	2	164	173	N
1416	sp|P35612-3|ADDB_HUMAN	R.QDFNLMEQK.K	Y	16.31	-12.5	576.7641	2	19.532	1815	1	43	51	N
1417	tr|Q05DK5|Q05DK5_HUMAN	K.GVSC(+57.02)SEVTASSLIK.V	Y	39.59	-7.4	719.3610	2	19.442	1804	2	174	187	Y
1417	tr|Q05DK5|Q05DK5_HUMAN	R.VNVADEVQR.S	Y	38.83	-7.6	515.2659	2	14.935	1275	2	443	451	N
1417	tr|Q05DK5|Q05DK5_HUMAN	R.MLDNLGYR.T	N	35.06	-7.4	491.2411	2	19.154	1768	2	371	378	N
1417	tr|Q05DK5|Q05DK5_HUMAN	K.VNILGEVVEK.G	Y	33.60	-6.8	550.3177	2	21.898	2100	3	188	197	N
1417	tr|Q05DK5|Q05DK5_HUMAN	R.HPFVQEK.T	Y	27.98	-7.9	442.7314	2	10.489	811	2	385	391	N
1417	tr|Q05DK5|Q05DK5_HUMAN	K.EQDHFLISPK.G	Y	20.56	-7.4	405.2089	3	19.311	1787	2	164	173	N
1417	tr|Q05DK5|Q05DK5_HUMAN	R.QDFNLMEQK.K	Y	16.31	-12.5	576.7641	2	19.532	1815	1	43	51	N
1418	sp|P35612|ADDB_HUMAN	K.GVSC(+57.02)SEVTASSLIK.V	Y	39.59	-7.4	719.3610	2	19.442	1804	2	174	187	Y
1418	sp|P35612|ADDB_HUMAN	R.VNVADEVQR.S	Y	38.83	-7.6	515.2659	2	14.935	1275	2	443	451	N
1418	sp|P35612|ADDB_HUMAN	R.MLDNLGYR.T	N	35.06	-7.4	491.2411	2	19.154	1768	2	371	378	N
1418	sp|P35612|ADDB_HUMAN	K.VNILGEVVEK.G	Y	33.60	-6.8	550.3177	2	21.898	2100	3	188	197	N
1418	sp|P35612|ADDB_HUMAN	R.HPFVQEK.T	Y	27.98	-7.9	442.7314	2	10.489	811	2	385	391	N
1418	sp|P35612|ADDB_HUMAN	K.EQDHFLISPK.G	Y	20.56	-7.4	405.2089	3	19.311	1787	2	164	173	N
1418	sp|P35612|ADDB_HUMAN	R.QDFNLMEQK.K	Y	16.31	-12.5	576.7641	2	19.532	1815	1	43	51	N
288	sp|P35527|K1C9_HUMAN	R.SGGGGGGGLGSGGSIR.S	Y	44.57	-7.9	616.7976	2	13.358	1110	2	14	29	N
288	sp|P35527|K1C9_HUMAN	R.FSSSSGYGGGSSR.V	Y	40.30	-8.2	618.2629	2	12.566	1026	2	47	59	N
288	sp|P35527|K1C9_HUMAN	K.STMQELNSR.L	Y	36.06	-7.2	533.2495	2	13.694	1146	2	155	163	N
288	sp|P35527|K1C9_HUMAN	K.TLLDIDNTR.M	Y	30.66	-4.1	530.7831	2	20.004	1864	1	225	233	N
288	sp|P35527|K1C9_HUMAN	R.M(+15.99)TLDDFR.I	Y	22.49	-9.2	457.2036	2	17.776	1619	2	234	240	Y
1146	tr|B3KVN0|B3KVN0_HUMAN	R.GTADVTHDLQEMK.E	Y	42.77	-7.3	722.8351	2	19.028	1756	2	157	169	N
1146	tr|B3KVN0|B3KVN0_HUMAN	R.TFDEIASGFR.Q	Y	35.02	-6.7	571.7736	2	21.944	2107	1	383	392	N
1146	tr|B3KVN0|B3KVN0_HUMAN	R.GTADVTHDLQEMKEESR.Q	Y	30.63	-7.0	649.2976	3	20.706	1955	2	157	173	N
1146	tr|B3KVN0|B3KVN0_HUMAN	R.GTADVTHDLQEM(+15.99)KEESR.Q	Y	29.38	-5.9	654.6299	3	15.526	1340	2	157	173	Y
1146	tr|B3KVN0|B3KVN0_HUMAN	K.KVTILELFR.S	Y	29.34	-5.8	559.8470	2	27.147	2683	2	180	188	N
1146	tr|B3KVN0|B3KVN0_HUMAN	K.VTILELFR.S	Y	28.86	-7.3	495.7991	2	27.114	2678	2	181	188	N
1146	tr|B3KVN0|B3KVN0_HUMAN	R.QGGASQSDKTPEELFHPLGADSQV	Y	18.95	-6.7	833.3923	3	22.848	2209	2	393	416	N
1147	tr|B4DKW1|B4DKW1_HUMAN	R.GTADVTHDLQEMK.E	Y	42.77	-7.3	722.8351	2	19.028	1756	2	175	187	N
1147	tr|B4DKW1|B4DKW1_HUMAN	R.TFDEIASGFR.Q	Y	35.02	-6.7	571.7736	2	21.944	2107	1	401	410	N
1147	tr|B4DKW1|B4DKW1_HUMAN	R.GTADVTHDLQEMKEESR.Q	Y	30.63	-7.0	649.2976	3	20.706	1955	2	175	191	N
1147	tr|B4DKW1|B4DKW1_HUMAN	R.GTADVTHDLQEM(+15.99)KEESR.Q	Y	29.38	-5.9	654.6299	3	15.526	1340	2	175	191	Y
1147	tr|B4DKW1|B4DKW1_HUMAN	K.KVTILELFR.S	Y	29.34	-5.8	559.8470	2	27.147	2683	2	198	206	N
1147	tr|B4DKW1|B4DKW1_HUMAN	K.VTILELFR.S	Y	28.86	-7.3	495.7991	2	27.114	2678	2	199	206	N
1147	tr|B4DKW1|B4DKW1_HUMAN	R.QGGASQSDKTPEELFHPLGADSQV	Y	18.95	-6.7	833.3923	3	22.848	2209	2	411	434	N
1148	sp|P11166|GTR1_HUMAN	R.GTADVTHDLQEMK.E	Y	42.77	-7.3	722.8351	2	19.028	1756	2	233	245	N
1148	sp|P11166|GTR1_HUMAN	R.TFDEIASGFR.Q	Y	35.02	-6.7	571.7736	2	21.944	2107	1	459	468	N
1148	sp|P11166|GTR1_HUMAN	R.GTADVTHDLQEMKEESR.Q	Y	30.63	-7.0	649.2976	3	20.706	1955	2	233	249	N
1148	sp|P11166|GTR1_HUMAN	R.GTADVTHDLQEM(+15.99)KEESR.Q	Y	29.38	-5.9	654.6299	3	15.526	1340	2	233	249	Y
1148	sp|P11166|GTR1_HUMAN	K.KVTILELFR.S	Y	29.34	-5.8	559.8470	2	27.147	2683	2	256	264	N
1148	sp|P11166|GTR1_HUMAN	K.VTILELFR.S	Y	28.86	-7.3	495.7991	2	27.114	2678	2	257	264	N
1148	sp|P11166|GTR1_HUMAN	R.QGGASQSDKTPEELFHPLGADSQV	Y	18.95	-6.7	833.3923	3	22.848	2209	2	469	492	N
1149	tr|Q0P512|Q0P512_HUMAN	R.GTADVTHDLQEMK.E	Y	42.77	-7.3	722.8351	2	19.028	1756	2	233	245	N
1149	tr|Q0P512|Q0P512_HUMAN	R.TFDEIASGFR.Q	Y	35.02	-6.7	571.7736	2	21.944	2107	1	459	468	N
1149	tr|Q0P512|Q0P512_HUMAN	R.GTADVTHDLQEMKEESR.Q	Y	30.63	-7.0	649.2976	3	20.706	1955	2	233	249	N
1149	tr|Q0P512|Q0P512_HUMAN	R.GTADVTHDLQEM(+15.99)KEESR.Q	Y	29.38	-5.9	654.6299	3	15.526	1340	2	233	249	Y
1149	tr|Q0P512|Q0P512_HUMAN	K.KVTILELFR.S	Y	29.34	-5.8	559.8470	2	27.147	2683	2	256	264	N
1149	tr|Q0P512|Q0P512_HUMAN	K.VTILELFR.S	Y	28.86	-7.3	495.7991	2	27.114	2678	2	257	264	N
1149	tr|Q0P512|Q0P512_HUMAN	R.QGGASQSDKTPEELFHPLGADSQV	Y	18.95	-6.7	833.3923	3	22.848	2209	2	469	492	N
1150	tr|Q59GX2|Q59GX2_HUMAN	R.GTADVTHDLQEMK.E	Y	42.77	-7.3	722.8351	2	19.028	1756	2	258	270	N
1150	tr|Q59GX2|Q59GX2_HUMAN	R.TFDEIASGFR.Q	Y	35.02	-6.7	571.7736	2	21.944	2107	1	484	493	N
1150	tr|Q59GX2|Q59GX2_HUMAN	R.GTADVTHDLQEMKEESR.Q	Y	30.63	-7.0	649.2976	3	20.706	1955	2	258	274	N
1150	tr|Q59GX2|Q59GX2_HUMAN	R.GTADVTHDLQEM(+15.99)KEESR.Q	Y	29.38	-5.9	654.6299	3	15.526	1340	2	258	274	Y
1150	tr|Q59GX2|Q59GX2_HUMAN	K.KVTILELFR.S	Y	29.34	-5.8	559.8470	2	27.147	2683	2	281	289	N
1150	tr|Q59GX2|Q59GX2_HUMAN	K.VTILELFR.S	Y	28.86	-7.3	495.7991	2	27.114	2678	2	282	289	N
1150	tr|Q59GX2|Q59GX2_HUMAN	R.QGGASQSDKTPEELFHPLGADSQV	Y	18.95	-6.7	833.3923	3	22.848	2209	2	494	517	N
1136	tr|S6BAM6|S6BAM6_HUMAN	K.STSGGTAALGC(+57.02)LVK.D	N	40.26	-7.8	661.3375	2	19.260	1780	2	161	174	Y
1136	tr|S6BAM6|S6BAM6_HUMAN	R.SEDTAVYYC(+57.02)AR.S	Y	37.50	-8.9	667.7817	2	16.591	1466	2	107	117	Y
1136	tr|S6BAM6|S6BAM6_HUMAN	K.GPSVFPLAPSSK.S	N	35.71	-7.0	593.8228	2	20.762	1963	4	149	160	N
1136	tr|S6BAM6|S6BAM6_HUMAN	R.TPEVTC(+57.02)VVVDVSHEDPEVK.F	N	32.28	-7.6	713.6752	3	25.180	2484	6	283	301	Y
1136	tr|S6BAM6|S6BAM6_HUMAN	K.DTLM(+15.99)ISR.T	N	28.41	-8.2	426.2147	2	15.815	1374	2	276	282	Y
1136	tr|S6BAM6|S6BAM6_HUMAN	K.DTLMISR.T	N	28.15	-6.4	418.2180	2	17.512	1585	4	276	282	N
1107	tr|S6BGE0|S6BGE0_HUMAN	K.STSGGTAALGC(+57.02)LVK.D	N	40.26	-7.8	661.3375	2	19.260	1780	2	156	169	Y
1107	tr|S6BGE0|S6BGE0_HUMAN	K.GPSVFPLAPSSK.S	N	35.71	-7.0	593.8228	2	20.762	1963	4	144	155	N
1107	tr|S6BGE0|S6BGE0_HUMAN	R.GTLVTVSSASTK.G	N	34.92	-7.8	575.8148	2	15.329	1317	2	132	143	N
1107	tr|S6BGE0|S6BGE0_HUMAN	R.TPEVTC(+57.02)VVVDVSHEDPEVK.F	N	32.28	-7.6	713.6752	3	25.180	2484	6	278	296	Y
1107	tr|S6BGE0|S6BGE0_HUMAN	K.DTLM(+15.99)ISR.T	N	28.41	-8.2	426.2147	2	15.815	1374	2	271	277	Y
1107	tr|S6BGE0|S6BGE0_HUMAN	K.DTLMISR.T	N	28.15	-6.4	418.2180	2	17.512	1585	4	271	277	N
1181	sp|P01861|IGHG4_HUMAN	R.STSESTAALGC(+57.02)LVK.D	N	38.23	-5.8	712.3543	2	19.891	1851	2	17	30	Y
1181	sp|P01861|IGHG4_HUMAN	K.GPSVFPLAPC(+57.02)SR.S	N	35.62	-9.6	644.3231	2	21.628	2068	2	5	16	Y
1181	sp|P01861|IGHG4_HUMAN	K.NQVSLTC(+57.02)LVK.G	N	33.43	-8.7	581.3134	2	20.583	1940	2	241	250	Y
1181	sp|P01861|IGHG4_HUMAN	K.DTLM(+15.99)ISR.T	N	28.41	-8.2	426.2147	2	15.815	1374	2	129	135	Y
1181	sp|P01861|IGHG4_HUMAN	K.DTLMISR.T	N	28.15	-6.4	418.2180	2	17.512	1585	4	129	135	N
1181	sp|P01861|IGHG4_HUMAN	K.TTPPVLDSDGSFFLYSR.L	Y	27.82	-14.6	951.4537	2	25.157	2481	1	273	289	N
1182	tr|Q6MZX7|Q6MZX7_HUMAN	R.STSESTAALGC(+57.02)LVK.D	N	38.23	-5.8	712.3543	2	19.891	1851	2	166	179	Y
1182	tr|Q6MZX7|Q6MZX7_HUMAN	K.GPSVFPLAPC(+57.02)SR.S	N	35.62	-9.6	644.3231	2	21.628	2068	2	154	165	Y
1182	tr|Q6MZX7|Q6MZX7_HUMAN	K.NQVSLTC(+57.02)LVK.A	N	33.43	-8.7	581.3134	2	20.583	1940	2	390	399	Y
1182	tr|Q6MZX7|Q6MZX7_HUMAN	K.DTLM(+15.99)ISR.T	N	28.41	-8.2	426.2147	2	15.815	1374	2	278	284	Y
1182	tr|Q6MZX7|Q6MZX7_HUMAN	K.DTLMISR.T	N	28.15	-6.4	418.2180	2	17.512	1585	4	278	284	N
1182	tr|Q6MZX7|Q6MZX7_HUMAN	K.TTPPVLDSDGSFFLYSR.L	Y	27.82	-14.6	951.4537	2	25.157	2481	1	422	438	N
1188	tr|D3DVD8|D3DVD8_HUMAN	K.SYEDPTNIQGK.Y	Y	36.65	-8.4	626.2910	2	15.357	1320	2	80	90	N
1188	tr|D3DVD8|D3DVD8_HUMAN	K.HQSLEAEVQTK.S	Y	36.59	-4.5	635.3224	2	13.141	1084	1	94	104	N
1188	tr|D3DVD8|D3DVD8_HUMAN	K.VLETAEEIQER.R	Y	35.42	-5.7	658.8345	2	16.921	1506	1	17	27	N
1188	tr|D3DVD8|D3DVD8_HUMAN	K.AHIEELR.H	Y	27.66	-8.2	434.2342	2	12.293	999	2	131	137	N
1188	tr|D3DVD8|D3DVD8_HUMAN	K.VNILTDK.S	Y	26.76	-6.3	401.7345	2	16.942	1509	1	73	79	N
1189	sp|P02549-2|SPTA1_HUMAN	K.SYEDPTNIQGK.Y	Y	36.65	-8.4	626.2910	2	15.357	1320	2	80	90	N
1189	sp|P02549-2|SPTA1_HUMAN	K.HQSLEAEVQTK.S	Y	36.59	-4.5	635.3224	2	13.141	1084	1	94	104	N
1189	sp|P02549-2|SPTA1_HUMAN	K.VLETAEEIQER.R	Y	35.42	-5.7	658.8345	2	16.921	1506	1	17	27	N
1189	sp|P02549-2|SPTA1_HUMAN	K.AHIEELR.H	Y	27.66	-8.2	434.2342	2	12.293	999	2	131	137	N
1189	sp|P02549-2|SPTA1_HUMAN	K.VNILTDK.S	Y	26.76	-6.3	401.7345	2	16.942	1509	1	73	79	N
1190	sp|P02549|SPTA1_HUMAN	K.SYEDPTNIQGK.Y	Y	36.65	-8.4	626.2910	2	15.357	1320	2	80	90	N
1190	sp|P02549|SPTA1_HUMAN	K.HQSLEAEVQTK.S	Y	36.59	-4.5	635.3224	2	13.141	1084	1	94	104	N
1190	sp|P02549|SPTA1_HUMAN	K.VLETAEEIQER.R	Y	35.42	-5.7	658.8345	2	16.921	1506	1	17	27	N
1190	sp|P02549|SPTA1_HUMAN	K.AHIEELR.H	Y	27.66	-8.2	434.2342	2	12.293	999	2	131	137	N
1190	sp|P02549|SPTA1_HUMAN	K.VNILTDK.S	Y	26.76	-6.3	401.7345	2	16.942	1509	1	73	79	N
156	sp|P27105|STOM_HUMAN	R.AMAAEAEASR.E	Y	38.01	-9.2	503.7301	2	11.924	954	2	206	215	N
156	sp|P27105|STOM_HUMAN	R.YLQTLTTIAAEK.N	Y	37.30	-6.7	676.3725	2	20.918	1984	2	252	263	N
156	sp|P27105|STOM_HUMAN	R.LLAQTTLR.N	Y	22.75	-9.7	458.2803	2	16.722	1483	2	145	152	N
156	sp|P27105|STOM_HUMAN	K.LPVQLQR.A	Y	21.58	-7.6	427.2631	2	17.048	1523	2	199	205	N
156	sp|P27105|STOM_HUMAN	R.LPDSFKDSPSK.G	Y	17.35	-7.3	407.5404	3	14.810	1262	1	15	25	N
156	sp|P27105|STOM_HUMAN	R.VEIKDVK.L	Y	16.64	-7.0	415.7498	2	11.678	925	2	192	198	N
3895	sp|P05109|S10A8_HUMAN	K.LLETEC(+57.02)PQYIR.K	Y	39.39	-5.7	711.3542	2	19.197	1774	2	37	47	Y
3895	sp|P05109|S10A8_HUMAN	K.GNFHAVYR.D	Y	33.16	-9.0	482.2390	2	13.002	1070	2	24	31	N
3895	sp|P05109|S10A8_HUMAN	K.ALNSIIDVYHK.Y	Y	31.59	-6.3	636.8469	2	21.694	2075	2	8	18	N
3895	sp|P05109|S10A8_HUMAN	M(+15.99)LTELEK.A	Y	25.67	-8.1	440.2246	2	14.206	1203	2	1	7	Y
1156	sp|Q13336-2|UT1_HUMAN	K.ALGYVTGDMK.E	Y	37.49	-6.5	527.7621	2	18.195	1663	2	90	99	N
1156	sp|Q13336-2|UT1_HUMAN	R.VDSPTMVR.G	Y	32.01	-6.9	452.7283	2	14.135	1193	2	66	73	N
1156	sp|Q13336-2|UT1_HUMAN	K.VTYPEENR.I	Y	26.17	-8.8	504.2388	2	13.226	1094	2	423	430	N
1156	sp|Q13336-2|UT1_HUMAN	R.IFYLQAK.K	Y	21.27	-8.1	441.7542	2	20.252	1900	2	431	437	N
1156	sp|Q13336-2|UT1_HUMAN	K.ELANQLK.D	Y	15.42	-7.2	408.2318	2	13.296	1103	2	100	106	N
1156	sp|Q13336-2|UT1_HUMAN	K.DPFGTKAGDAAR.R	Y	7.56	-10.8	603.2925	2	20.747	1961	1	21	32	N
1153	sp|Q13336|UT1_HUMAN	K.ALGYVTGDMK.E	Y	37.49	-6.5	527.7621	2	18.195	1663	2	34	43	N
1153	sp|Q13336|UT1_HUMAN	R.VDSPTMVR.G	Y	32.01	-6.9	452.7283	2	14.135	1193	2	10	17	N
1153	sp|Q13336|UT1_HUMAN	K.VTYPEENR.I	Y	26.17	-8.8	504.2388	2	13.226	1094	2	367	374	N
1153	sp|Q13336|UT1_HUMAN	R.IFYLQAK.K	Y	21.27	-8.1	441.7542	2	20.252	1900	2	375	381	N
1153	sp|Q13336|UT1_HUMAN	K.ELANQLK.D	Y	15.42	-7.2	408.2318	2	13.296	1103	2	44	50	N
1154	tr|G0W2N5|G0W2N5_HUMAN	K.ALGYVTGDMK.E	Y	37.49	-6.5	527.7621	2	18.195	1663	2	34	43	N
1154	tr|G0W2N5|G0W2N5_HUMAN	R.VDSPTMVR.G	Y	32.01	-6.9	452.7283	2	14.135	1193	2	10	17	N
1154	tr|G0W2N5|G0W2N5_HUMAN	K.VTYPEENR.I	Y	26.17	-8.8	504.2388	2	13.226	1094	2	367	374	N
1154	tr|G0W2N5|G0W2N5_HUMAN	R.IFYLQAK.K	Y	21.27	-8.1	441.7542	2	20.252	1900	2	375	381	N
1154	tr|G0W2N5|G0W2N5_HUMAN	K.ELANQLK.D	Y	15.42	-7.2	408.2318	2	13.296	1103	2	44	50	N
1155	tr|F6IQ87|F6IQ87_HUMAN	K.ALGYVTGDMK.E	Y	37.49	-6.5	527.7621	2	18.195	1663	2	34	43	N
1155	tr|F6IQ87|F6IQ87_HUMAN	R.VDSPTMVR.G	Y	32.01	-6.9	452.7283	2	14.135	1193	2	10	17	N
1155	tr|F6IQ87|F6IQ87_HUMAN	K.VTYPEENR.I	Y	26.17	-8.8	504.2388	2	13.226	1094	2	367	374	N
1155	tr|F6IQ87|F6IQ87_HUMAN	R.IFYLQAK.K	Y	21.27	-8.1	441.7542	2	20.252	1900	2	375	381	N
1155	tr|F6IQ87|F6IQ87_HUMAN	K.ELANQLK.D	Y	15.42	-7.2	408.2318	2	13.296	1103	2	44	50	N
387	sp|P35908|K22E_HUMAN	R.FLEQQNQVLQTK.W	N	39.40	-6.8	738.3912	2	18.012	1647	2	198	209	N
387	sp|P35908|K22E_HUMAN	K.AQYEEIAQR.S	N	31.37	-6.4	554.2715	2	14.780	1259	2	354	362	N
387	sp|P35908|K22E_HUMAN	R.LQGEIAHVK.K	Y	26.71	-7.4	497.7839	2	12.277	997	2	406	414	N
387	sp|P35908|K22E_HUMAN	K.YEDEINK.R	N	22.73	-8.4	455.7074	2	12.560	1025	2	268	274	N
1014	sp|Q08495-3|DEMA_HUMAN	R.SPGIISQASAPR.T	Y	43.63	-6.5	592.3212	2	16.380	1442	2	80	91	N
1014	sp|Q08495-3|DEMA_HUMAN	R.VFAMSPEEFGK.L	Y	34.04	-7.6	621.2924	2	21.837	2091	2	332	342	N
1014	sp|Q08495-3|DEMA_HUMAN	R.TKLPPGVDR.M	Y	26.37	-9.6	491.7829	2	12.530	1021	2	309	317	N
1028	tr|B4DI75|B4DI75_HUMAN	R.SPGIISQASAPR.T	Y	43.63	-6.5	592.3212	2	16.380	1442	2	65	76	N
1028	tr|B4DI75|B4DI75_HUMAN	R.VFAMSPEEFGK.L	Y	34.04	-7.6	621.2924	2	21.837	2091	2	339	349	N
1028	tr|B4DI75|B4DI75_HUMAN	R.TKLPPGVDR.M	Y	26.37	-9.6	491.7829	2	12.530	1021	2	316	324	N
1010	sp|Q08495-2|DEMA_HUMAN	R.SPGIISQASAPR.T	Y	43.63	-6.5	592.3212	2	16.380	1442	2	105	116	N
1010	sp|Q08495-2|DEMA_HUMAN	R.VFAMSPEEFGK.L	Y	34.04	-7.6	621.2924	2	21.837	2091	2	357	367	N
1010	sp|Q08495-2|DEMA_HUMAN	R.TKLPPGVDR.M	Y	26.37	-9.6	491.7829	2	12.530	1021	2	334	342	N
1011	sp|Q08495|DEMA_HUMAN	R.SPGIISQASAPR.T	Y	43.63	-6.5	592.3212	2	16.380	1442	2	105	116	N
1011	sp|Q08495|DEMA_HUMAN	R.VFAMSPEEFGK.L	Y	34.04	-7.6	621.2924	2	21.837	2091	2	379	389	N
1011	sp|Q08495|DEMA_HUMAN	R.TKLPPGVDR.M	Y	26.37	-9.6	491.7829	2	12.530	1021	2	356	364	N
1027	tr|Q59EU3|Q59EU3_HUMAN	R.SPGIISQASAPR.T	Y	43.63	-6.5	592.3212	2	16.380	1442	2	21	32	N
1027	tr|Q59EU3|Q59EU3_HUMAN	R.VFAMSPEEFGK.L	Y	34.04	-7.6	621.2924	2	21.837	2091	2	295	305	N
1027	tr|Q59EU3|Q59EU3_HUMAN	R.TKLPPGVDR.M	Y	26.37	-9.6	491.7829	2	12.530	1021	2	272	280	N
3890	tr|B3KQT9|B3KQT9_HUMAN	R.LAPEYEAAATR.L	Y	38.36	-7.9	596.2991	2	15.792	1371	2	38	48	N
3890	tr|B3KQT9|B3KQT9_HUMAN	K.SEPIPESNDGPVK.V	Y	30.50	-8.0	684.8302	2	15.380	1323	2	342	354	N
3890	tr|B3KQT9|B3KQT9_HUMAN	K.FVMQEEFSR.D	Y	26.42	-6.6	586.7700	2	20.434	1923	2	311	319	N
3890	tr|B3KQT9|B3KQT9_HUMAN	K.LNFAVASR.K	Y	24.77	-6.4	439.2453	2	18.611	1711	1	272	279	N
3890	tr|B3KQT9|B3KQT9_HUMAN	K.TVAYTEQK.M	Y	12.89	-7.7	470.2391	2	11.324	892	2	194	201	N
3891	tr|G5EA52|G5EA52_HUMAN	R.LAPEYEAAATR.L	Y	38.36	-7.9	596.2991	2	15.792	1371	2	43	53	N
3891	tr|G5EA52|G5EA52_HUMAN	K.SEPIPESNDGPVK.V	Y	30.50	-8.0	684.8302	2	15.380	1323	2	347	359	N
3891	tr|G5EA52|G5EA52_HUMAN	K.FVMQEEFSR.D	Y	26.42	-6.6	586.7700	2	20.434	1923	2	316	324	N
3891	tr|G5EA52|G5EA52_HUMAN	K.LNFAVASR.K	Y	24.77	-6.4	439.2453	2	18.611	1711	1	277	284	N
3891	tr|G5EA52|G5EA52_HUMAN	K.TVAYTEQK.M	Y	12.89	-7.7	470.2391	2	11.324	892	2	199	206	N
3892	tr|B3KQT2|B3KQT2_HUMAN	R.LAPEYEAAATR.L	Y	38.36	-7.9	596.2991	2	15.792	1371	2	43	53	N
3892	tr|B3KQT2|B3KQT2_HUMAN	K.SEPIPESNDGPVK.V	Y	30.50	-8.0	684.8302	2	15.380	1323	2	347	359	N
3892	tr|B3KQT2|B3KQT2_HUMAN	K.FVMQEEFSR.D	Y	26.42	-6.6	586.7700	2	20.434	1923	2	316	324	N
3892	tr|B3KQT2|B3KQT2_HUMAN	K.LNFAVASR.K	Y	24.77	-6.4	439.2453	2	18.611	1711	1	277	284	N
3892	tr|B3KQT2|B3KQT2_HUMAN	K.TVAYTEQK.M	Y	12.89	-7.7	470.2391	2	11.324	892	2	199	206	N
3893	sp|P30101|PDIA3_HUMAN	R.LAPEYEAAATR.L	Y	38.36	-7.9	596.2991	2	15.792	1371	2	63	73	N
3893	sp|P30101|PDIA3_HUMAN	K.SEPIPESNDGPVK.V	Y	30.50	-8.0	684.8302	2	15.380	1323	2	367	379	N
3893	sp|P30101|PDIA3_HUMAN	K.FVMQEEFSR.D	Y	26.42	-6.6	586.7700	2	20.434	1923	2	336	344	N
3893	sp|P30101|PDIA3_HUMAN	K.LNFAVASR.K	Y	24.77	-6.4	439.2453	2	18.611	1711	1	297	304	N
3893	sp|P30101|PDIA3_HUMAN	K.TVAYTEQK.M	Y	12.89	-7.7	470.2391	2	11.324	892	2	219	226	N
3894	tr|V9HVY3|V9HVY3_HUMAN	R.LAPEYEAAATR.L	Y	38.36	-7.9	596.2991	2	15.792	1371	2	63	73	N
3894	tr|V9HVY3|V9HVY3_HUMAN	K.SEPIPESNDGPVK.V	Y	30.50	-8.0	684.8302	2	15.380	1323	2	367	379	N
3894	tr|V9HVY3|V9HVY3_HUMAN	K.FVMQEEFSR.D	Y	26.42	-6.6	586.7700	2	20.434	1923	2	336	344	N
3894	tr|V9HVY3|V9HVY3_HUMAN	K.LNFAVASR.K	Y	24.77	-6.4	439.2453	2	18.611	1711	1	297	304	N
3894	tr|V9HVY3|V9HVY3_HUMAN	K.TVAYTEQK.M	Y	12.89	-7.7	470.2391	2	11.324	892	2	219	226	N
1231	tr|S6BGF5|S6BGF5_HUMAN	R.STSESTAALGC(+57.02)LVK.D	N	38.23	-5.8	712.3543	2	19.891	1851	2	164	177	Y
1231	tr|S6BGF5|S6BGF5_HUMAN	K.GPSVFPLAPC(+57.02)SR.S	N	35.62	-9.6	644.3231	2	21.628	2068	2	152	163	Y
1231	tr|S6BGF5|S6BGF5_HUMAN	R.GTLVTVSSASTK.G	N	34.92	-7.8	575.8148	2	15.329	1317	2	140	151	N
617	tr|H3BTE6|H3BTE6_HUMAN	R.VVTTFASAQGTGGR.L	Y	44.84	-6.7	676.3474	2	15.962	1393	2	241	254	N
617	tr|H3BTE6|H3BTE6_HUMAN	K.VALTAQTGEQPSK.I	Y	41.06	-6.4	665.3498	2	13.852	1162	2	12	24	N
412	tr|Q4KKX0|Q4KKX0_HUMAN	R.VVTTFASAQGTGGR.L	Y	44.84	-6.7	676.3474	2	15.962	1393	2	288	301	N
412	tr|Q4KKX0|Q4KKX0_HUMAN	K.VALTAQTGEQPSK.I	Y	41.06	-6.4	665.3498	2	13.852	1162	2	59	71	N
413	sp|P16452|EPB42_HUMAN	R.VVTTFASAQGTGGR.L	Y	44.84	-6.7	676.3474	2	15.962	1393	2	288	301	N
413	sp|P16452|EPB42_HUMAN	K.VALTAQTGEQPSK.I	Y	41.06	-6.4	665.3498	2	13.852	1162	2	59	71	N
414	tr|B7Z4C3|B7Z4C3_HUMAN	R.VVTTFASAQGTGGR.L	Y	44.84	-6.7	676.3474	2	15.962	1393	2	288	301	N
414	tr|B7Z4C3|B7Z4C3_HUMAN	K.VALTAQTGEQPSK.I	Y	41.06	-6.4	665.3498	2	13.852	1162	2	59	71	N
415	sp|P16452-2|EPB42_HUMAN	R.VVTTFASAQGTGGR.L	Y	44.84	-6.7	676.3474	2	15.962	1393	2	318	331	N
415	sp|P16452-2|EPB42_HUMAN	K.VALTAQTGEQPSK.I	Y	41.06	-6.4	665.3498	2	13.852	1162	2	89	101	N
1993	sp|P04259|K2C6B_HUMAN	K.YEELQITAGR.H	N	33.61	-5.7	590.3005	2	18.963	1747	1	360	369	N
1993	sp|P04259|K2C6B_HUMAN	K.AQYEEIAQR.S	N	31.37	-6.4	554.2715	2	14.780	1259	2	339	347	N
1993	sp|P04259|K2C6B_HUMAN	K.NKYEDEINKR.T	N	26.00	-8.7	436.8858	3	12.499	1017	2	251	260	N
1993	sp|P04259|K2C6B_HUMAN	K.YEDEINK.R	N	22.73	-8.4	455.7074	2	12.560	1025	2	253	259	N
3899	sp|P31151|S10A7_HUMAN	K.GTNYLADVFEK.K	Y	35.21	-5.6	628.8079	2	23.705	2302	2	51	61	N
3899	sp|P31151|S10A7_HUMAN	K.ENFPNFLSAC(+57.02)DKK.G	Y	33.99	-4.0	785.3687	2	22.585	2177	2	38	50	Y
3899	sp|P31151|S10A7_HUMAN	R.SIIGMIDMFHK.Y	Y	32.83	-0.7	646.3301	2	27.003	2663	2	9	19	N
3901	tr|Q53G71|Q53G71_HUMAN	K.HEQNIDC(+57.02)GGGYVK.L	Y	37.80	-5.8	738.8262	2	13.365	1111	2	88	100	Y
3901	tr|Q53G71|Q53G71_HUMAN	K.FYGDEEKDK.G	Y	30.03	-8.0	565.7491	2	12.240	992	2	45	53	N
3901	tr|Q53G71|Q53G71_HUMAN	R.QIDNPDYK.G	Y	27.15	-9.3	496.7332	2	12.911	1060	2	268	275	N
3902	sp|P27797|CALR_HUMAN	K.HEQNIDC(+57.02)GGGYVK.L	Y	37.80	-5.8	738.8262	2	13.365	1111	2	99	111	Y
3902	sp|P27797|CALR_HUMAN	K.FYGDEEKDK.G	Y	30.03	-8.0	565.7491	2	12.240	992	2	56	64	N
3902	sp|P27797|CALR_HUMAN	R.QIDNPDYK.G	Y	27.15	-9.3	496.7332	2	12.911	1060	2	279	286	N
3903	tr|V9HW88|V9HW88_HUMAN	K.HEQNIDC(+57.02)GGGYVK.L	Y	37.80	-5.8	738.8262	2	13.365	1111	2	99	111	Y
3903	tr|V9HW88|V9HW88_HUMAN	K.FYGDEEKDK.G	Y	30.03	-8.0	565.7491	2	12.240	992	2	56	64	N
3903	tr|V9HW88|V9HW88_HUMAN	R.QIDNPDYK.G	Y	27.15	-9.3	496.7332	2	12.911	1060	2	279	286	N
3906	tr|D3DP13|D3DP13_HUMAN	R.TPC(+57.02)TVSC(+57.02)NIPVVSGK.E	Y	37.06	-9.6	809.8922	2	18.426	1688	2	78	92	Y
3906	tr|D3DP13|D3DP13_HUMAN	R.QDGSVDFGR.K	Y	35.33	-8.4	490.7211	2	15.373	1322	2	139	147	N
3906	tr|D3DP13|D3DP13_HUMAN	R.SILENLR.S	Y	15.55	-6.9	422.7451	2	20.097	1878	1	53	59	N
3907	tr|B4E1D3|B4E1D3_HUMAN	R.TPC(+57.02)TVSC(+57.02)NIPVVSGK.E	Y	37.06	-9.6	809.8922	2	18.426	1688	2	208	222	Y
3907	tr|B4E1D3|B4E1D3_HUMAN	R.QDGSVDFGR.K	Y	35.33	-8.4	490.7211	2	15.373	1322	2	269	277	N
3907	tr|B4E1D3|B4E1D3_HUMAN	R.SILENLR.S	Y	15.55	-6.9	422.7451	2	20.097	1878	1	183	189	N
3908	sp|P02675|FIBB_HUMAN	R.TPC(+57.02)TVSC(+57.02)NIPVVSGK.E	Y	37.06	-9.6	809.8922	2	18.426	1688	2	225	239	Y
3908	sp|P02675|FIBB_HUMAN	R.QDGSVDFGR.K	Y	35.33	-8.4	490.7211	2	15.373	1322	2	286	294	N
3908	sp|P02675|FIBB_HUMAN	R.SILENLR.S	Y	15.55	-6.9	422.7451	2	20.097	1878	1	200	206	N
3909	tr|V9HVY1|V9HVY1_HUMAN	R.TPC(+57.02)TVSC(+57.02)NIPVVSGK.E	Y	37.06	-9.6	809.8922	2	18.426	1688	2	225	239	Y
3909	tr|V9HVY1|V9HVY1_HUMAN	R.QDGSVDFGR.K	Y	35.33	-8.4	490.7211	2	15.373	1322	2	286	294	N
3909	tr|V9HVY1|V9HVY1_HUMAN	R.SILENLR.S	Y	15.55	-6.9	422.7451	2	20.097	1878	1	200	206	N
3910	tr|Q32Q65|Q32Q65_HUMAN	R.TPC(+57.02)TVSC(+57.02)NIPVVSGK.E	Y	37.06	-9.6	809.8922	2	18.426	1688	2	225	239	Y
3910	tr|Q32Q65|Q32Q65_HUMAN	R.QDGSVDFGR.K	Y	35.33	-8.4	490.7211	2	15.373	1322	2	286	294	N
3910	tr|Q32Q65|Q32Q65_HUMAN	R.SILENLR.S	Y	15.55	-6.9	422.7451	2	20.097	1878	1	200	206	N
3029	tr|B4DPN0|B4DPN0_HUMAN	K.ATVVYQGER.V	Y	36.27	-6.9	511.7633	2	13.436	1118	2	200	208	N
3029	tr|B4DPN0|B4DPN0_HUMAN	K.TFYEPGEEITYSC(+57.02)KPGYVSR.G	Y	28.98	-6.8	795.0297	3	21.135	2006	2	39	58	Y
3029	tr|B4DPN0|B4DPN0_HUMAN	R.TC(+57.02)PKPDDLPFSTVVPLK.T	Y	26.36	-9.6	638.6667	3	24.342	2380	1	22	38	Y
3030	tr|D9IWP9|D9IWP9_HUMAN	K.ATVVYQGER.V	Y	36.27	-6.9	511.7633	2	13.436	1118	2	252	260	N
3030	tr|D9IWP9|D9IWP9_HUMAN	K.TFYEPGEEITYSC(+57.02)KPGYVSR.G	Y	28.98	-6.8	795.0297	3	21.135	2006	2	20	39	Y
3030	tr|D9IWP9|D9IWP9_HUMAN	R.TC(+57.02)PKPDDLPFSTVVPLK.T	Y	26.36	-9.6	638.6667	3	24.342	2380	1	3	19	Y
3031	sp|P02749|APOH_HUMAN	K.ATVVYQGER.V	Y	36.27	-6.9	511.7633	2	13.436	1118	2	271	279	N
3031	sp|P02749|APOH_HUMAN	K.TFYEPGEEITYSC(+57.02)KPGYVSR.G	Y	28.98	-6.8	795.0297	3	21.135	2006	2	39	58	Y
3031	sp|P02749|APOH_HUMAN	R.TC(+57.02)PKPDDLPFSTVVPLK.T	Y	26.36	-9.6	638.6667	3	24.342	2380	1	22	38	Y
2995	tr|Q7Z3Y6|Q7Z3Y6_HUMAN	K.LSSVTAADTAVYYC(+57.02)AR.G	N	44.52	-5.7	874.4146	2	20.059	1872	2	82	97	Y
2995	tr|Q7Z3Y6|Q7Z3Y6_HUMAN	R.VTISVDTSK.N	Y	28.17	-8.2	475.2597	2	15.454	1332	2	67	75	N
2996	tr|Q86SX2|Q86SX2_HUMAN	K.LSSVTAADTAVYYC(+57.02)AR.D	N	44.52	-5.7	874.4146	2	20.059	1872	2	114	129	Y
2996	tr|Q86SX2|Q86SX2_HUMAN	R.VTISVDTSK.N	Y	28.17	-8.2	475.2597	2	15.454	1332	2	99	107	N
2997	tr|O95973|O95973_HUMAN	R.LSSVTAADTAVYYC(+57.02)AR.L	N	44.52	-5.7	874.4146	2	20.059	1872	2	103	118	Y
2997	tr|O95973|O95973_HUMAN	R.VTISVDTSK.N	Y	28.17	-8.2	475.2597	2	15.454	1332	2	88	96	N
1157	sp|Q99808|S29A1_HUMAN	K.LEGPGEQETK.L	Y	36.58	-6.2	544.2635	2	12.061	972	2	240	249	N
1157	sp|Q99808|S29A1_HUMAN	K.SSIAGSSTWER.Y	Y	29.67	-7.6	590.7787	2	16.882	1501	1	316	326	N
1157	sp|Q99808|S29A1_HUMAN	R.YYQQLK.L	Y	21.48	-6.7	421.7211	2	13.075	1077	2	234	239	N
1158	tr|B3KQV7|B3KQV7_HUMAN	K.LEGPGEQETK.L	Y	36.58	-6.2	544.2635	2	12.061	972	2	319	328	N
1158	tr|B3KQV7|B3KQV7_HUMAN	K.SSIAGSSTWER.Y	Y	29.67	-7.6	590.7787	2	16.882	1501	1	395	405	N
1158	tr|B3KQV7|B3KQV7_HUMAN	R.YYQQLK.L	Y	21.48	-6.7	421.7211	2	13.075	1077	2	313	318	N
3916	sp|P06702|S10A9_HUMAN	R.NIETIINTFHQYSVK.L	Y	35.11	-7.2	903.9663	2	27.009	2664	1	11	25	N
3916	sp|P06702|S10A9_HUMAN	K.LGHPDTLNQGEFK.E	Y	33.64	-7.0	728.3599	2	17.575	1595	2	26	38	N
3917	tr|B2R4M6|B2R4M6_HUMAN	R.NIETIINTFHQYSVK.L	Y	35.11	-7.2	903.9663	2	27.009	2664	1	11	25	N
3917	tr|B2R4M6|B2R4M6_HUMAN	K.LGHPDTLNQGEFK.E	Y	33.64	-7.0	728.3599	2	17.575	1595	2	26	38	N
3920	tr|A8MXH2|A8MXH2_HUMAN	K.AAATAEEPDPK.G	Y	37.47	-7.0	550.2631	2	11.215	881	2	116	126	N
3920	tr|A8MXH2|A8MXH2_HUMAN	R.VLAALQER.L	Y	28.26	-4.3	450.2671	2	16.869	1499	1	6	13	N
3921	tr|E9PKT8|E9PKT8_HUMAN	K.AAATAEEPDPK	Y	37.47	-7.0	550.2631	2	11.215	881	2	159	169	N
3921	tr|E9PKT8|E9PKT8_HUMAN	R.VLAALQER.L	Y	28.26	-4.3	450.2671	2	16.869	1499	1	37	44	N
3922	tr|C9J6D1|C9J6D1_HUMAN	K.AAATAEEPDPK.G	Y	37.47	-7.0	550.2631	2	11.215	881	2	147	157	N
3922	tr|C9J6D1|C9J6D1_HUMAN	R.VLAALQER.L	Y	28.26	-4.3	450.2671	2	16.869	1499	1	37	44	N
3923	tr|C9JZI7|C9JZI7_HUMAN	K.AAATAEEPDPK.G	Y	37.47	-7.0	550.2631	2	11.215	881	2	159	169	N
3923	tr|C9JZI7|C9JZI7_HUMAN	R.VLAALQER.L	Y	28.26	-4.3	450.2671	2	16.869	1499	1	37	44	N
3924	sp|Q99733|NP1L4_HUMAN	K.AAATAEEPDPK.G	Y	37.47	-7.0	550.2631	2	11.215	881	2	147	157	N
3924	sp|Q99733|NP1L4_HUMAN	R.VLAALQER.L	Y	28.26	-4.3	450.2671	2	16.869	1499	1	37	44	N
3925	tr|B7ZAK9|B7ZAK9_HUMAN	K.AAATAEEPDPK.G	Y	37.47	-7.0	550.2631	2	11.215	881	2	145	155	N
3925	tr|B7ZAK9|B7ZAK9_HUMAN	R.VLAALQER.L	Y	28.26	-4.3	450.2671	2	16.869	1499	1	37	44	N
3926	sp|Q99733-2|NP1L4_HUMAN	K.AAATAEEPDPK.G	Y	37.47	-7.0	550.2631	2	11.215	881	2	147	157	N
3926	sp|Q99733-2|NP1L4_HUMAN	R.VLAALQER.L	Y	28.26	-4.3	450.2671	2	16.869	1499	1	37	44	N
3927	tr|B7ZAC7|B7ZAC7_HUMAN	K.AAATAEEPDPK.G	Y	37.47	-7.0	550.2631	2	11.215	881	2	147	157	N
3927	tr|B7ZAC7|B7ZAC7_HUMAN	R.VLAALQER.L	Y	28.26	-4.3	450.2671	2	16.869	1499	1	37	44	N
3928	tr|B4DS05|B4DS05_HUMAN	K.AAATAEEPDPK.G	Y	37.47	-7.0	550.2631	2	11.215	881	2	147	157	N
3928	tr|B4DS05|B4DS05_HUMAN	R.VLAALQER.L	Y	28.26	-4.3	450.2671	2	16.869	1499	1	37	44	N
3929	tr|B7ZB83|B7ZB83_HUMAN	K.AAATAEEPDPK.G	Y	37.47	-7.0	550.2631	2	11.215	881	2	147	157	N
3929	tr|B7ZB83|B7ZB83_HUMAN	R.VLAALQER.L	Y	28.26	-4.3	450.2671	2	16.869	1499	1	37	44	N
667	tr|T2DL33|T2DL33_HUMAN	K.YFDDQVFWK.F	Y	35.61	-8.0	624.2852	2	24.101	2353	2	16	24	N
667	tr|T2DL33|T2DL33_HUMAN	K.FPHLAVGF	Y	31.28	-6.6	444.2394	2	24.812	2443	2	25	32	N
670	tr|B0JE64|B0JE64_HUMAN	K.YFDDQVFWK.F	Y	35.61	-8.0	624.2852	2	24.101	2353	2	401	409	N
670	tr|B0JE64|B0JE64_HUMAN	K.FPHLAVGF	Y	31.28	-6.6	444.2394	2	24.812	2443	2	410	417	N
671	tr|B4F4S8|B4F4S8_HUMAN	K.YFDDQVFWK.F	Y	35.61	-8.0	624.2852	2	24.101	2353	2	401	409	N
671	tr|B4F4S8|B4F4S8_HUMAN	K.FPHLAVGF	Y	31.28	-6.6	444.2394	2	24.812	2443	2	410	417	N
672	tr|K4RNY0|K4RNY0_HUMAN	K.YFDDQVFWK.F	Y	35.61	-8.0	624.2852	2	24.101	2353	2	401	409	N
672	tr|K4RNY0|K4RNY0_HUMAN	K.FPHLAVGF	Y	31.28	-6.6	444.2394	2	24.812	2443	2	410	417	N
673	tr|B5RHP0|B5RHP0_HUMAN	K.YFDDQVFWK.F	Y	35.61	-8.0	624.2852	2	24.101	2353	2	401	409	N
673	tr|B5RHP0|B5RHP0_HUMAN	K.FPHLAVGF	Y	31.28	-6.6	444.2394	2	24.812	2443	2	410	417	N
674	tr|K0A0R1|K0A0R1_HUMAN	K.YFDDQVFWK.F	Y	35.61	-8.0	624.2852	2	24.101	2353	2	401	409	N
674	tr|K0A0R1|K0A0R1_HUMAN	K.FPHLAVGF	Y	31.28	-6.6	444.2394	2	24.812	2443	2	410	417	N
675	tr|Q8IZT1|Q8IZT1_HUMAN	K.YFDDQVFWK.F	Y	35.61	-8.0	624.2852	2	24.101	2353	2	401	409	N
675	tr|Q8IZT1|Q8IZT1_HUMAN	K.FPHLAVGF	Y	31.28	-6.6	444.2394	2	24.812	2443	2	410	417	N
676	tr|Q08GE1|Q08GE1_HUMAN	K.YFDDQVFWK.F	Y	35.61	-8.0	624.2852	2	24.101	2353	2	401	409	N
676	tr|Q08GE1|Q08GE1_HUMAN	K.FPHLAVGF	Y	31.28	-6.6	444.2394	2	24.812	2443	2	410	417	N
677	tr|K9JHF7|K9JHF7_HUMAN	K.YFDDQVFWK.F	Y	35.61	-8.0	624.2852	2	24.101	2353	2	401	409	N
677	tr|K9JHF7|K9JHF7_HUMAN	K.FPHLAVGF	Y	31.28	-6.6	444.2394	2	24.812	2443	2	410	417	N
678	tr|L0RH60|L0RH60_HUMAN	K.YFDDQVFWK.F	Y	35.61	-8.0	624.2852	2	24.101	2353	2	401	409	N
678	tr|L0RH60|L0RH60_HUMAN	K.FPHLAVGF	Y	31.28	-6.6	444.2394	2	24.812	2443	2	410	417	N
679	tr|Q9UDZ5|Q9UDZ5_HUMAN	K.YFDDQVFWK.F	Y	35.61	-8.0	624.2852	2	24.101	2353	2	401	409	N
679	tr|Q9UDZ5|Q9UDZ5_HUMAN	K.FPHLAVGF	Y	31.28	-6.6	444.2394	2	24.812	2443	2	410	417	N
680	tr|Q6A1H4|Q6A1H4_HUMAN	K.YFDDQVFWK.F	Y	35.61	-8.0	624.2852	2	24.101	2353	2	401	409	N
680	tr|Q6A1H4|Q6A1H4_HUMAN	K.FPHLAVGF	Y	31.28	-6.6	444.2394	2	24.812	2443	2	410	417	N
681	tr|K0A0Q6|K0A0Q6_HUMAN	K.YFDDQVFWK.F	Y	35.61	-8.0	624.2852	2	24.101	2353	2	401	409	N
681	tr|K0A0Q6|K0A0Q6_HUMAN	K.FPHLAVGF	Y	31.28	-6.6	444.2394	2	24.812	2443	2	410	417	N
682	tr|Q99906|Q99906_HUMAN	K.YFDDQVFWK.F	Y	35.61	-8.0	624.2852	2	24.101	2353	2	401	409	N
682	tr|Q99906|Q99906_HUMAN	K.FPHLAVGF	Y	31.28	-6.6	444.2394	2	24.812	2443	2	410	417	N
683	tr|Q9H248|Q9H248_HUMAN	K.YFDDQVFWK.F	Y	35.61	-8.0	624.2852	2	24.101	2353	2	401	409	N
683	tr|Q9H248|Q9H248_HUMAN	K.FPHLAVGF	Y	31.28	-6.6	444.2394	2	24.812	2443	2	410	417	N
684	tr|K8FE51|K8FE51_HUMAN	K.YFDDQVFWK.F	Y	35.61	-8.0	624.2852	2	24.101	2353	2	401	409	N
684	tr|K8FE51|K8FE51_HUMAN	K.FPHLAVGF	Y	31.28	-6.6	444.2394	2	24.812	2443	2	410	417	N
685	tr|T2DKY0|T2DKY0_HUMAN	K.YFDDQVFWK.F	Y	35.61	-8.0	624.2852	2	24.101	2353	2	401	409	N
685	tr|T2DKY0|T2DKY0_HUMAN	K.FPHLAVGF	Y	31.28	-6.6	444.2394	2	24.812	2443	2	410	417	N
687	tr|B6ETL4|B6ETL4_HUMAN	K.YFDDQVFWK.F	Y	35.61	-8.0	624.2852	2	24.101	2353	2	401	409	N
687	tr|B6ETL4|B6ETL4_HUMAN	K.FPHLAVGF	Y	31.28	-6.6	444.2394	2	24.812	2443	2	410	417	N
688	tr|G0TQY4|G0TQY4_HUMAN	K.YFDDQVFWK.F	Y	35.61	-8.0	624.2852	2	24.101	2353	2	401	409	N
688	tr|G0TQY4|G0TQY4_HUMAN	K.FPHLAVGF	Y	31.28	-6.6	444.2394	2	24.812	2443	2	410	417	N
689	tr|H6SH95|H6SH95_HUMAN	K.YFDDQVFWK.F	Y	35.61	-8.0	624.2852	2	24.101	2353	2	401	409	N
689	tr|H6SH95|H6SH95_HUMAN	K.FPHLAVGF	Y	31.28	-6.6	444.2394	2	24.812	2443	2	410	417	N
690	tr|A6PZ59|A6PZ59_HUMAN	K.YFDDQVFWK.F	Y	35.61	-8.0	624.2852	2	24.101	2353	2	401	409	N
690	tr|A6PZ59|A6PZ59_HUMAN	K.FPHLAVGF	Y	31.28	-6.6	444.2394	2	24.812	2443	2	410	417	N
1326	tr|A2J1N5|A2J1N5_HUMAN	R.AEDTAVYYC(+57.02)AR	N	39.21	-6.9	659.7856	2	16.599	1467	2	84	94	Y
1326	tr|A2J1N5|A2J1N5_HUMAN	K.YYADSVK.G	N	22.97	-8.0	423.2022	2	12.873	1056	2	55	61	N
2931	tr|Q0ZCG7|Q0ZCG7_HUMAN	R.AEDTAVYYC(+57.02)AR.S	N	39.21	-6.9	659.7856	2	16.599	1467	2	89	99	Y
2931	tr|Q0ZCG7|Q0ZCG7_HUMAN	K.YYADSVK.G	N	22.97	-8.0	423.2022	2	12.873	1056	2	60	66	N
1338	tr|Q0ZCG9|Q0ZCG9_HUMAN	R.AEDTAVYYC(+57.02)AR.S	N	39.21	-6.9	659.7856	2	16.599	1467	2	89	99	Y
1338	tr|Q0ZCG9|Q0ZCG9_HUMAN	K.YYADSVK.G	N	22.97	-8.0	423.2022	2	12.873	1056	2	60	66	N
2947	tr|Q0ZCI6|Q0ZCI6_HUMAN	R.AEDTAVYYC(+57.02)AR.D	N	39.21	-6.9	659.7856	2	16.599	1467	2	89	99	Y
2947	tr|Q0ZCI6|Q0ZCI6_HUMAN	K.YYADSVK.G	N	22.97	-8.0	423.2022	2	12.873	1056	2	60	66	N
1340	tr|Q0ZCF5|Q0ZCF5_HUMAN	R.AEDTAVYYC(+57.02)AR.Q	N	39.21	-6.9	659.7856	2	16.599	1467	2	91	101	Y
1340	tr|Q0ZCF5|Q0ZCF5_HUMAN	K.YYADSVK.G	N	22.97	-8.0	423.2022	2	12.873	1056	2	62	68	N
1343	tr|Q0ZCI3|Q0ZCI3_HUMAN	R.AEDTAVYYC(+57.02)AR.D	N	39.21	-6.9	659.7856	2	16.599	1467	2	89	99	Y
1343	tr|Q0ZCI3|Q0ZCI3_HUMAN	K.YYADSVK.G	N	22.97	-8.0	423.2022	2	12.873	1056	2	60	66	N
1345	tr|Q0ZCI9|Q0ZCI9_HUMAN	R.AEDTAVYYC(+57.02)AR.A	N	39.21	-6.9	659.7856	2	16.599	1467	2	88	98	Y
1345	tr|Q0ZCI9|Q0ZCI9_HUMAN	K.YYADSVK.G	N	22.97	-8.0	423.2022	2	12.873	1056	2	59	65	N
1346	tr|A2N192|A2N192_HUMAN	R.AEDTAVYYC(+57.02)AR.P	N	39.21	-6.9	659.7856	2	16.599	1467	2	105	115	Y
1346	tr|A2N192|A2N192_HUMAN	K.YYADSVK.G	N	22.97	-8.0	423.2022	2	12.873	1056	2	76	82	N
1348	tr|Q65ZC9|Q65ZC9_HUMAN	R.AEDTAVYYC(+57.02)AR.D	N	39.21	-6.9	659.7856	2	16.599	1467	2	88	98	Y
1348	tr|Q65ZC9|Q65ZC9_HUMAN	K.YYADSVK.G	N	22.97	-8.0	423.2022	2	12.873	1056	2	59	65	N
2948	tr|A2J1N3|A2J1N3_HUMAN	R.AEDTAVYYC(+57.02)AK	Y	39.04	-7.5	645.7823	2	16.099	1411	2	86	96	Y
2948	tr|A2J1N3|A2J1N3_HUMAN	K.YYADSVK.G	N	22.97	-8.0	423.2022	2	12.873	1056	2	57	63	N
2932	tr|Q9UL90|Q9UL90_HUMAN	R.AEDTAVYYC(+57.02)AK.D	Y	39.04	-7.5	645.7823	2	16.099	1411	2	88	98	Y
2932	tr|Q9UL90|Q9UL90_HUMAN	K.YYADSVK.G	N	22.97	-8.0	423.2022	2	12.873	1056	2	59	65	N
2933	tr|Q0ZCH1|Q0ZCH1_HUMAN	R.AEDTAVYYC(+57.02)AK.D	Y	39.04	-7.5	645.7823	2	16.099	1411	2	88	98	Y
2933	tr|Q0ZCH1|Q0ZCH1_HUMAN	K.YYADSVK.G	N	22.97	-8.0	423.2022	2	12.873	1056	2	59	65	N
2934	tr|Q0ZCG5|Q0ZCG5_HUMAN	R.AEDTAVYYC(+57.02)AK.D	Y	39.04	-7.5	645.7823	2	16.099	1411	2	89	99	Y
2934	tr|Q0ZCG5|Q0ZCG5_HUMAN	K.YYADSVK.G	N	22.97	-8.0	423.2022	2	12.873	1056	2	60	66	N
2935	tr|Q0ZCG4|Q0ZCG4_HUMAN	R.AEDTAVYYC(+57.02)AK.D	Y	39.04	-7.5	645.7823	2	16.099	1411	2	89	99	Y
2935	tr|Q0ZCG4|Q0ZCG4_HUMAN	K.YYADSVK.G	N	22.97	-8.0	423.2022	2	12.873	1056	2	60	66	N
2936	tr|Q0ZCI4|Q0ZCI4_HUMAN	R.AEDTAVYYC(+57.02)AK.D	Y	39.04	-7.5	645.7823	2	16.099	1411	2	89	99	Y
2936	tr|Q0ZCI4|Q0ZCI4_HUMAN	K.YYADSVK.G	N	22.97	-8.0	423.2022	2	12.873	1056	2	60	66	N
2912	tr|G1FM93|G1FM93_HUMAN	R.AEDTAVYYC(+57.02)AK.D	Y	39.04	-7.5	645.7823	2	16.099	1411	2	88	98	Y
2912	tr|G1FM93|G1FM93_HUMAN	K.YYADSVK.G	N	22.97	-8.0	423.2022	2	12.873	1056	2	59	65	N
2913	tr|G1FM85|G1FM85_HUMAN	R.AEDTAVYYC(+57.02)AK.D	Y	39.04	-7.5	645.7823	2	16.099	1411	2	88	98	Y
2913	tr|G1FM85|G1FM85_HUMAN	K.YYADSVK.G	N	22.97	-8.0	423.2022	2	12.873	1056	2	59	65	N
2914	tr|G1FM92|G1FM92_HUMAN	R.AEDTAVYYC(+57.02)AK.D	Y	39.04	-7.5	645.7823	2	16.099	1411	2	88	98	Y
2914	tr|G1FM92|G1FM92_HUMAN	K.YYADSVK.G	N	22.97	-8.0	423.2022	2	12.873	1056	2	59	65	N
1333	tr|Q9UL91|Q9UL91_HUMAN	R.AEDTAVYYC(+57.02)AR.G	N	39.21	-6.9	659.7856	2	16.599	1467	2	88	98	Y
1333	tr|Q9UL91|Q9UL91_HUMAN	EVQLVESGGGLVQPGGSLR.L	Y	18.64	-6.9	628.0014	3	20.871	1977	3	1	19	N
1339	tr|Q0ZCH9|Q0ZCH9_HUMAN	R.AEDTAVYYC(+57.02)AR.V	N	39.21	-6.9	659.7856	2	16.599	1467	2	88	98	Y
1339	tr|Q0ZCH9|Q0ZCH9_HUMAN	EVQLVESGGGLVQPGGSLR.L	Y	18.64	-6.9	628.0014	3	20.871	1977	3	1	19	N
3099	tr|A6NLN1|A6NLN1_HUMAN	K.HQNVQLPR.E	Y	34.25	-9.3	496.2706	2	12.536	1022	2	77	84	N
3099	tr|A6NLN1|A6NLN1_HUMAN	R.EGQEDQGLTK.D	Y	28.25	-7.3	552.7579	2	11.376	898	2	85	94	N
3104	sp|P26599|PTBP1_HUMAN	K.HQNVQLPR.E	Y	34.25	-9.3	496.2706	2	12.536	1022	2	411	418	N
3104	sp|P26599|PTBP1_HUMAN	R.EGQEDQGLTK.D	Y	28.25	-7.3	552.7579	2	11.376	898	2	419	428	N
3105	sp|P26599-2|PTBP1_HUMAN	K.HQNVQLPR.E	Y	34.25	-9.3	496.2706	2	12.536	1022	2	430	437	N
3105	sp|P26599-2|PTBP1_HUMAN	R.EGQEDQGLTK.D	Y	28.25	-7.3	552.7579	2	11.376	898	2	438	447	N
3106	sp|P26599-3|PTBP1_HUMAN	K.HQNVQLPR.E	Y	34.25	-9.3	496.2706	2	12.536	1022	2	437	444	N
3106	sp|P26599-3|PTBP1_HUMAN	R.EGQEDQGLTK.D	Y	28.25	-7.3	552.7579	2	11.376	898	2	445	454	N
166	sp|P68871|HBB_HUMAN	K.VVAGVANALAHK.Y	Y	37.92	-8.0	575.3359	2	17.549	1591	1	134	145	N
166	sp|P68871|HBB_HUMAN	M.VHLTPEEK.S	Y	20.57	-6.9	476.7552	2	11.547	914	2	2	9	N
257	sp|P02042|HBD_HUMAN	K.VVAGVANALAHK.Y	Y	37.92	-8.0	575.3359	2	17.549	1591	1	134	145	N
257	sp|P02042|HBD_HUMAN	M.VHLTPEEK.T	Y	20.57	-6.9	476.7552	2	11.547	914	2	2	9	N
258	tr|A0N071|A0N071_HUMAN	K.VVAGVANALAHK.Y	Y	37.92	-8.0	575.3359	2	17.549	1591	1	134	145	N
258	tr|A0N071|A0N071_HUMAN	M.VHLTPEEK.T	Y	20.57	-6.9	476.7552	2	11.547	914	2	2	9	N
167	tr|D9YZU5|D9YZU5_HUMAN	K.VVAGVANALAHK.Y	Y	37.92	-8.0	575.3359	2	17.549	1591	1	134	145	N
167	tr|D9YZU5|D9YZU5_HUMAN	M.VHLTPEEK.S	Y	20.57	-6.9	476.7552	2	11.547	914	2	2	9	N
182	tr|C8C504|C8C504_HUMAN	K.VVAGVANALAHK.Y	Y	37.92	-8.0	575.3359	2	17.549	1591	1	134	145	N
182	tr|C8C504|C8C504_HUMAN	M.VHLTPEEK.S	Y	20.57	-6.9	476.7552	2	11.547	914	2	2	9	N
579	tr|B4DVQ0|B4DVQ0_HUMAN	K.AGFAGDDAPR.A	Y	32.02	-7.9	488.7239	2	14.033	1180	2	19	28	N
579	tr|B4DVQ0|B4DVQ0_HUMAN	K.LC(+57.02)YVALDFEQEMATAASSSSLEK.S	Y	31.72	-7.7	850.7228	3	26.699	2635	2	174	196	Y
580	tr|B4DW52|B4DW52_HUMAN	K.AGFAGDDAPR.A	Y	32.02	-7.9	488.7239	2	14.033	1180	2	19	28	N
580	tr|B4DW52|B4DW52_HUMAN	K.LC(+57.02)YVALDFEQEMATAASSSSLEK.S	Y	31.72	-7.7	850.7228	3	26.699	2635	2	188	210	Y
581	tr|B4E335|B4E335_HUMAN	K.AGFAGDDAPR.A	Y	32.02	-7.9	488.7239	2	14.033	1180	2	19	28	N
581	tr|B4E335|B4E335_HUMAN	K.LC(+57.02)YVALDFEQEMATAASSSSLEK.S	Y	31.72	-7.7	850.7228	3	26.699	2635	2	192	214	Y
582	tr|B4E3A4|B4E3A4_HUMAN	K.AGFAGDDAPR.A	Y	32.02	-7.9	488.7239	2	14.033	1180	2	19	28	N
582	tr|B4E3A4|B4E3A4_HUMAN	K.LC(+57.02)YVALDFEQEMATAASSSSLEK.S	Y	31.72	-7.7	850.7228	3	26.699	2635	2	197	219	Y
583	tr|Q8WVW5|Q8WVW5_HUMAN	K.AGFAGDDAPR.A	Y	32.02	-7.9	488.7239	2	14.033	1180	2	7	16	N
583	tr|Q8WVW5|Q8WVW5_HUMAN	K.LC(+57.02)YVALDFEQEMATAASSSSLEK.S	Y	31.72	-7.7	850.7228	3	26.699	2635	2	204	226	Y
587	tr|Q53G76|Q53G76_HUMAN	K.AGFAGDDAPR.A	Y	32.02	-7.9	488.7239	2	14.033	1180	2	19	28	N
587	tr|Q53G76|Q53G76_HUMAN	K.LC(+57.02)YVALDFEQEMATAASSSSLEK.S	Y	31.72	-7.7	850.7228	3	26.699	2635	2	216	238	Y
588	tr|Q53G99|Q53G99_HUMAN	K.AGFAGDDAPR.A	Y	32.02	-7.9	488.7239	2	14.033	1180	2	19	28	N
588	tr|Q53G99|Q53G99_HUMAN	K.LC(+57.02)YVALDFEQEMATAASSSSLEK.S	Y	31.72	-7.7	850.7228	3	26.699	2635	2	216	238	Y
589	tr|Q53GK6|Q53GK6_HUMAN	K.AGFAGDDAPR.A	Y	32.02	-7.9	488.7239	2	14.033	1180	2	19	28	N
589	tr|Q53GK6|Q53GK6_HUMAN	K.LC(+57.02)YVALDFEQEMATAASSSSLEK.S	Y	31.72	-7.7	850.7228	3	26.699	2635	2	216	238	Y
698	tr|F8W0C6|F8W0C6_HUMAN	K.NKYEDEINKR.T	N	26.00	-8.7	436.8858	3	12.499	1017	2	146	155	N
698	tr|F8W0C6|F8W0C6_HUMAN	K.YEDEINK.R	N	22.73	-8.4	455.7074	2	12.560	1025	2	148	154	N
698	tr|F8W0C6|F8W0C6_HUMAN	R.QSSVSFR.S	Y	20.99	-8.6	405.7054	2	13.503	1126	1	4	10	N
702	tr|B4E1T1|B4E1T1_HUMAN	K.NKYEDEINKR.T	N	26.00	-8.7	436.8858	3	12.499	1017	2	221	230	N
702	tr|B4E1T1|B4E1T1_HUMAN	K.YEDEINK.R	N	22.73	-8.4	455.7074	2	12.560	1025	2	223	229	N
702	tr|B4E1T1|B4E1T1_HUMAN	R.QSSVSFR.S	Y	20.99	-8.6	405.7054	2	13.503	1126	1	4	10	N
2066	sp|P13647|K2C5_HUMAN	K.NKYEDEINKR.T	N	26.00	-8.7	436.8858	3	12.499	1017	2	256	265	N
2066	sp|P13647|K2C5_HUMAN	K.YEDEINK.R	N	22.73	-8.4	455.7074	2	12.560	1025	2	258	264	N
2066	sp|P13647|K2C5_HUMAN	R.QSSVSFR.S	Y	20.99	-8.6	405.7054	2	13.503	1126	1	4	10	N
2900	sp|Q96PL5|ERMAP_HUMAN	R.SQAVHIFR.D	Y	30.70	-9.0	479.2625	2	17.251	1549	2	74	81	N
2900	sp|Q96PL5|ERMAP_HUMAN	R.RQPVPDNPQR.F	Y	26.68	-6.9	603.8163	2	10.883	850	2	266	275	N
3942	tr|B4DPR2|B4DPR2_HUMAN	K.AAFTEC(+57.02)C(+57.02)QAADK.A	Y	34.39	-7.2	686.2820	2	14.078	1186	1	101	112	Y
3942	tr|B4DPR2|B4DPR2_HUMAN	K.TYETTLEK.C	Y	16.47	-5.8	492.7450	2	14.288	1213	2	290	297	N
3943	tr|Q56G89|Q56G89_HUMAN	K.AAFTEC(+57.02)C(+57.02)QAADK.A	Y	34.39	-7.2	686.2820	2	14.078	1186	1	187	198	Y
3943	tr|Q56G89|Q56G89_HUMAN	K.TYETTLEK.C	Y	16.47	-5.8	492.7450	2	14.288	1213	2	376	383	N
1022	tr|A2VCL5|A2VCL5_HUMAN	K.ITLVSSGSGTMGAAK.V	Y	40.85	-9.4	690.3571	2	17.736	1614	2	188	202	N
1012	tr|B4DVY7|B4DVY7_HUMAN	K.ITLVSSGSGTMGAAK.V	Y	40.85	-9.4	690.3571	2	17.736	1614	2	330	344	N
1006	sp|O75955|FLOT1_HUMAN	K.ITLVSSGSGTMGAAK.V	Y	40.85	-9.4	690.3571	2	17.736	1614	2	378	392	N
1007	tr|Q5ST80|Q5ST80_HUMAN	K.ITLVSSGSGTMGAAK.V	Y	40.85	-9.4	690.3571	2	17.736	1614	2	378	392	N
1008	tr|Q53HQ0|Q53HQ0_HUMAN	K.ITLVSSGSGTMGAAK.V	Y	40.85	-9.4	690.3571	2	17.736	1614	2	378	392	N
1009	tr|Q6IB58|Q6IB58_HUMAN	K.ITLVSSGSGTMGAAK.V	Y	40.85	-9.4	690.3571	2	17.736	1614	2	378	392	N
3945	tr|F5GYU3|F5GYU3_HUMAN	K.TITLEVEPSDTIENVK.A	Y	40.41	-5.5	894.4624	2	21.528	2054	2	88	103	N
3946	tr|F5H2Z3|F5H2Z3_HUMAN	K.TITLEVEPSDTIENVK.A	Y	40.41	-5.5	894.4624	2	21.528	2054	2	88	103	N
3947	tr|F5H265|F5H265_HUMAN	K.TITLEVEPSDTIENVK.A	Y	40.41	-5.5	894.4624	2	21.528	2054	2	12	27	N
3948	tr|Q5UGI3|Q5UGI3_HUMAN	K.TITLEVEPSDTIENVK.A	Y	40.41	-5.5	894.4624	2	21.528	2054	2	88	103	N
3949	tr|F5H388|F5H388_HUMAN	K.TITLEVEPSDTIENVK.A	Y	40.41	-5.5	894.4624	2	21.528	2054	2	12	27	N
3950	tr|F5H747|F5H747_HUMAN	K.TITLEVEPSDTIENVK.A	Y	40.41	-5.5	894.4624	2	21.528	2054	2	88	103	N
3951	tr|Q5PY61|Q5PY61_HUMAN	K.TITLEVEPSDTIENVK.A	Y	40.41	-5.5	894.4624	2	21.528	2054	2	12	27	N
3952	tr|A8K674|A8K674_HUMAN	K.TITLEVEPSDTIENVK.A	Y	40.41	-5.5	894.4624	2	21.528	2054	2	164	179	N
3953	tr|L8B4J3|L8B4J3_HUMAN	K.TITLEVEPSDTIENVK.A	Y	40.41	-5.5	894.4624	2	21.528	2054	2	88	103	N
2955	tr|A0N7I9|A0N7I9_HUMAN	K.GTAVTVSSASTK	Y	37.25	-2.6	554.7944	2	12.073	974	2	112	123	N
3956	sp|P81605|DCD_HUMAN	K.ENAGEDPGLAR.Q	Y	35.19	-9.5	564.7622	2	13.280	1101	2	43	53	N
3957	sp|P81605-2|DCD_HUMAN	K.ENAGEDPGLAR.Q	Y	35.19	-9.5	564.7622	2	13.280	1101	2	43	53	N
1407	tr|G3V4X1|G3V4X1_HUMAN	K.GVILYGPPGTGK.T	Y	31.39	-10.7	579.8232	2	19.360	1794	1	58	69	N
1180	tr|J3QRR3|J3QRR3_HUMAN	K.GVLLYGPPGTGK.T	Y	31.39	-10.7	579.8232	2	19.360	1794	1	40	51	N
1145	tr|J3QRW1|J3QRW1_HUMAN	K.GVLLYGPPGTGK.T	Y	31.39	-10.7	579.8232	2	19.360	1794	1	108	119	N
1113	tr|J3QLH6|J3QLH6_HUMAN	K.GVLLYGPPGTGK.T	Y	31.39	-10.7	579.8232	2	19.360	1794	1	177	188	N
1090	tr|J3KRP2|J3KRP2_HUMAN	K.GVLLYGPPGTGK.T	Y	31.39	-10.7	579.8232	2	19.360	1794	1	177	188	N
1091	tr|J3QSA9|J3QSA9_HUMAN	K.GVLLYGPPGTGK.T	Y	31.39	-10.7	579.8232	2	19.360	1794	1	177	188	N
1075	tr|J3QQM1|J3QQM1_HUMAN	K.GVLLYGPPGTGK.T	Y	31.39	-10.7	579.8232	2	19.360	1794	1	166	177	N
1059	tr|Q59GS3|Q59GS3_HUMAN	K.GVLLYGPPGTGK.T	Y	31.39	-10.7	579.8232	2	19.360	1794	1	181	192	N
1275	tr|B4DR63|B4DR63_HUMAN	K.GVILYGPPGTGK.T	Y	31.39	-10.7	579.8232	2	19.360	1794	1	148	159	N
1408	tr|Q8IEQ1|Q8IEQ1_PLAF7	K.GVLLYGPPGTGK.T	Y	31.39	-10.7	579.8232	2	19.360	1794	1	173	184	N
1057	sp|P62195-2|PRS8_HUMAN	K.GVLLYGPPGTGK.T	Y	31.39	-10.7	579.8232	2	19.360	1794	1	177	188	N
1058	sp|P62195|PRS8_HUMAN	K.GVLLYGPPGTGK.T	Y	31.39	-10.7	579.8232	2	19.360	1794	1	185	196	N
1276	sp|P62191|PRS4_HUMAN	K.GVILYGPPGTGK.T	Y	31.39	-10.7	579.8232	2	19.360	1794	1	221	232	N
1277	tr|Q53XL8|Q53XL8_HUMAN	K.GVILYGPPGTGK.T	Y	31.39	-10.7	579.8232	2	19.360	1794	1	221	232	N
1278	tr|Q53HB3|Q53HB3_HUMAN	K.GVILYGPPGTGK.T	Y	31.39	-10.7	579.8232	2	19.360	1794	1	221	232	N
1409	sp|Q8NB90-3|SPAT5_HUMAN	R.GVLLYGPPGTGK.T	Y	31.39	-10.7	579.8232	2	19.360	1794	1	389	400	N
1410	sp|Q8NB90-2|SPAT5_HUMAN	R.GVLLYGPPGTGK.T	Y	31.39	-10.7	579.8232	2	19.360	1794	1	389	400	N
1411	sp|Q8NB90|SPAT5_HUMAN	R.GVLLYGPPGTGK.T	Y	31.39	-10.7	579.8232	2	19.360	1794	1	389	400	N
3958	sp|P10599-2|THIO_HUMAN	K.VGEFSGANK.E	Y	30.61	-6.9	454.7241	2	12.506	1018	1	66	74	N
3959	sp|P10599|THIO_HUMAN	K.VGEFSGANK.E	Y	30.61	-6.9	454.7241	2	12.506	1018	1	86	94	N
3960	tr|H9ZYJ2|H9ZYJ2_HUMAN	K.VGEFSGANK.E	Y	30.61	-6.9	454.7241	2	12.506	1018	1	86	94	N
1433	tr|Q9UHG9|Q9UHG9_HUMAN	K.FLTPLFTTK.L	Y	28.89	-7.1	534.3066	2	23.806	2315	2	313	321	N
1434	sp|Q02094|RHAG_HUMAN	K.FLTPLFTTK.L	Y	28.89	-7.1	534.3066	2	23.806	2315	2	313	321	N
1435	tr|Q96E98|Q96E98_HUMAN	K.FLTPLFTTK.L	Y	28.89	-7.1	534.3066	2	23.806	2315	2	313	321	N
1436	tr|Q9UK70|Q9UK70_HUMAN	K.FLTPLFTTK.L	Y	28.89	-7.1	534.3066	2	23.806	2315	2	313	321	N
1437	tr|Q9UHH0|Q9UHH0_HUMAN	K.FLTPLFTTK.L	Y	28.89	-7.1	534.3066	2	23.806	2315	2	313	321	N
1438	tr|Q9UHH2|Q9UHH2_HUMAN	K.FLTPLFTTK.L	Y	28.89	-7.1	534.3066	2	23.806	2315	2	313	321	N
1439	tr|M5FJR4|M5FJR4_HUMAN	K.FLTPLFTTK.L	Y	28.89	-7.1	534.3066	2	23.806	2315	2	313	321	N
1716	tr|I0B0K5|I0B0K5_HUMAN	K.ENLPISGHK.H	Y	28.88	-7.6	497.7656	2	12.763	1044	2	92	100	N
1716	tr|I0B0K5|I0B0K5_HUMAN	R.NSSRHSASQDGQD(+79.97)TIR.G	Y	6.82	-6.4	919.8866	2	22.710	2192	1	1475	1490	Y
1716	tr|I0B0K5|I0B0K5_HUMAN	R.S(+79.97)(+162.05)DAS(+79.97)RGQSGSR(+79.97).S	Y	6.71	-7.0	755.2311	2	11.198	879	1	2177	2187	Y
3911	tr|I0B0K6|I0B0K6_HUMAN	K.ENLPISGHK.H	Y	28.88	-7.6	497.7656	2	12.763	1044	2	92	100	N
3911	tr|I0B0K6|I0B0K6_HUMAN	R.NSSRHSASQDGQD(+79.97)TIR.G	Y	6.82	-6.4	919.8866	2	22.710	2192	1	1475	1490	Y
3911	tr|I0B0K6|I0B0K6_HUMAN	R.S(+79.97)(+162.05)DAS(+79.97)RGQSGSR(+79.97).S	Y	6.71	-7.0	755.2311	2	11.198	879	1	2177	2187	Y
3912	tr|I0B0K7|I0B0K7_HUMAN	K.ENLPISGHK.H	Y	28.88	-7.6	497.7656	2	12.763	1044	2	92	100	N
3912	tr|I0B0K7|I0B0K7_HUMAN	R.NSSRHSASQDGQD(+79.97)TIR.G	Y	6.82	-6.4	919.8866	2	22.710	2192	1	1475	1490	Y
3912	tr|I0B0K7|I0B0K7_HUMAN	R.S(+79.97)(+162.05)DAS(+79.97)RGQSGSR(+79.97).S	Y	6.71	-7.0	755.2311	2	11.198	879	1	2177	2187	Y
3913	tr|I0B0K8|I0B0K8_HUMAN	K.ENLPISGHK.H	Y	28.88	-7.6	497.7656	2	12.763	1044	2	92	100	N
3913	tr|I0B0K8|I0B0K8_HUMAN	R.NSSRHSASQDGQD(+79.97)TIR.G	Y	6.82	-6.4	919.8866	2	22.710	2192	1	1475	1490	Y
3913	tr|I0B0K8|I0B0K8_HUMAN	R.S(+79.97)(+162.05)DAS(+79.97)RGQSGSR(+79.97).S	Y	6.71	-7.0	755.2311	2	11.198	879	1	880	890	Y
3914	sp|P20930|FILA_HUMAN	K.ENLPISGHK.H	Y	28.88	-7.6	497.7656	2	12.763	1044	2	92	100	N
3914	sp|P20930|FILA_HUMAN	R.NSSRHSASQDGQD(+79.97)TIR.G	Y	6.82	-6.4	919.8866	2	22.710	2192	1	1475	1490	Y
3914	sp|P20930|FILA_HUMAN	R.S(+79.97)(+162.05)DAS(+79.97)RGQSGSR(+79.97).S	Y	6.71	-7.0	755.2311	2	11.198	879	1	3473	3483	Y
3944	tr|I0B0K4|I0B0K4_HUMAN	K.ENLPISGHK.H	Y	28.88	-7.6	497.7656	2	12.763	1044	2	92	100	N
3944	tr|I0B0K4|I0B0K4_HUMAN	R.S(+79.97)(+162.05)DAS(+79.97)RGQSGSR(+79.97).S	Y	6.71	-7.0	755.2311	2	11.198	879	1	880	890	Y
3975	tr|I0B0K3|I0B0K3_HUMAN	K.ENLPISGHK.H	Y	28.88	-7.6	497.7656	2	12.763	1044	2	92	100	N
1647	tr|Q05331|Q05331_HUMAN	K.ENLPISGHK.H	Y	28.88	-7.6	497.7656	2	12.763	1044	2	92	100	N
2052	tr|Q8TC04|Q8TC04_HUMAN	R.LASYVEKVR.A	Y	26.04	-7.8	532.8044	2	18.638	1714	2	83	91	N
3978	sp|P31944|CASPE_HUMAN	R.MAEAELVQEGK.A	Y	25.66	-5.6	602.7942	2	16.692	1479	1	213	223	N
3979	tr|B2CIS9|B2CIS9_HUMAN	R.MAEAELVQEGK.A	Y	25.66	-5.6	602.7942	2	16.692	1479	1	213	223	N
3980	tr|A9UFC0|A9UFC0_HUMAN	R.MAEAELVQEGK.A	Y	25.66	-5.6	602.7942	2	16.692	1479	1	213	223	N
3045	tr|B4DWK8|B4DWK8_HUMAN	R.LSQEDPDYGIR.D	Y	25.54	-4.2	646.8068	2	17.106	1530	1	193	203	N
3045	tr|B4DWK8|B4DWK8_HUMAN	R.FSTVAGESGSADTVRDPR.G	Y	12.27	-9.0	617.9603	3	16.142	1416	1	53	70	N
3046	sp|P04040|CATA_HUMAN	R.LSQEDPDYGIR.D	Y	25.54	-4.2	646.8068	2	17.106	1530	1	253	263	N
3046	sp|P04040|CATA_HUMAN	R.FSTVAGESGSADTVRDPR.G	Y	12.27	-9.0	617.9603	3	16.142	1416	1	113	130	N
4013	tr|B7Z2F4|B7Z2F4_HUMAN	K.TGC(+57.02)NVLLIQK.S	Y	20.17	-12.7	573.3137	2	19.204	1775	1	143	152	Y
4014	tr|B7Z9L0|B7Z9L0_HUMAN	K.TGC(+57.02)NVLLIQK.S	Y	20.17	-12.7	573.3137	2	19.204	1775	1	237	246	Y
4015	tr|B7Z2Z8|B7Z2Z8_HUMAN	K.TGC(+57.02)NVLLIQK.S	Y	20.17	-12.7	573.3137	2	19.204	1775	1	237	246	Y
4016	sp|P50991-2|TCPD_HUMAN	K.TGC(+57.02)NVLLIQK.S	Y	20.17	-12.7	573.3137	2	19.204	1775	1	263	272	Y
4017	sp|P50991|TCPD_HUMAN	K.TGC(+57.02)NVLLIQK.S	Y	20.17	-12.7	573.3137	2	19.204	1775	1	293	302	Y
4018	tr|A8K3C3|A8K3C3_HUMAN	K.TGC(+57.02)NVLLIQK.S	Y	20.17	-12.7	573.3137	2	19.204	1775	1	293	302	Y
3043	tr|A8K7Y1|A8K7Y1_HUMAN	K.LFAC(+57.02)GPDAK.E	Y	19.32	-8.9	489.7349	2	15.946	1391	1	550	558	Y
4019	tr|B3KRI8|B3KRI8_HUMAN	R.PLGPPGTSLLGR.G	Y	18.22	-8.8	582.8353	2	21.389	2034	2	67	78	N
